# Supplementary material for: Low-diversity bacterial microbiota in Southern Ocean representatives of lanternfish genera Electrona, Protomyctophum and Gymnoscopelus (family Myctophidae)
Source: PLoS One. 2019 Dec 11;14(12):e0226159. doi: 10.1371/journal.pone.0226159 (PMC6905552; doi:10.1371/journal.pone.0226159)
Supplement: S1 Table — P-values < 0.05 are in bold. (XLSX) [file pone.0226159.s002.xlsx]

## Sheet: Faith PD tests
Faith Phylogenetic Diversity
Kruskal Wallis tests		P-values < 0,05 are in bold
Fish versus water
Group 1	Group 2	H	p-value	q-value
fish (n=61)	water (n=11)	15.0067	0.000107128	0.000107128
Genus
			Pairwise tests
H	21.9539		Group 1	Group 2	H	p-value	q-value
p-value	6.66863e-05		Electrona (n=22)	Gymnoscopelus (n=10)	4.29917	0.0381309	0.0571963
			Electrona (n=22)	Protomyctophum (n=29)	0.244514	0.620965	0.745158
			Electrona (n=22)	Water (n=11)	15.1736	9.80673e-05	0.000294202
			Gymnoscopelus (n=10)	Protomyctophum (n=29)	5.06897	0.0243579	0.0487158
			Gymnoscopelus (n=10)	Water (n=11)	0.0793388	0.778195	0.778195
			Protomyctophum (n=29)	Water (n=11)	18.3704	1.81857e-05	0.000109114
Tissue
			Pairwise tests
H	27.7351		Group 1	Group 2	H	p-value	q-value
p-value	1.41138e-05		Gill (n=19)	Fin (n=24)	0.0382775	0.844887	1
			Gill (n=19)	Gut (n=13)	11.7928	0.000594607	0.00198202
			Gill (n=19)	Water (n=11)	8.94629	0.00278034	0.00556068
			Fin (n=24)	Gut (n=13)	11.8057	0.000590507	0.00198202
			Fin (n=24)	Water (n=11)	10.9205	0.000951083	0.00237771
			Gut (n=13)	Water (n=11)	16.6834	4.41668e-05	0.000441668
Date
H	2.89183
p-value	0.716658

## Sheet: PERMANOVA WU
PERMANOVA
Result from pairwise tests	P-values < 0,05 are in bold
Genus
	PERMANOVA results		Pairwise tests
method name	PERMANOVA		Group 1	Group 2	Sample size	Permutations	pseudo-F	p-value	q-value
test statistic name	pseudo-F		Electrona	Gymnoscopelus	28	999	3.8056770223312375	0.033	0.044399999999999995
sample size	65		Electrona	Protomyctophum	47	999	2.3333314941832626	0.118	0.118
number of groups	4		Electrona	Water	32	999	8.814321474547826	0.002	0.006
test statistic	4.51179		Gymnoscopelus	Protomyctophum	33	999	2.763113523927307	0.037	0.044399999999999995
p-value	0.002		Gymnoscopelus	Water	18	999	3.6376449810747653	0.002	0.006
number of permutations	999		Protomyctophum	Water	37	999	7.652849499751058	0.003	0.006
Tissue
	PERMANOVA results		Pairwise tests
method name	PERMANOVA		Group 1	Group 2	Sample size	Permutations	pseudo-F	p-value	q-value
test statistic name	pseudo-F		Gill	Fin	41	999	0.5192047330094455	0.767	0.767
sample size	65		Gill	Gut	31	999	15.159835174994226	0.001	0.0015
number of groups	4		Gill	Water	29	999	7.805923248957977	0.001	0.0015
test statistic	8.25182		Fin	Gut	36	999	10.70818819711571	0.001	0.0015
p-value	0.001		Fin	Water	34	999	4.763780828424376	0.002	0.0024
number of permutations	999		Gut	Water	24	999	22.13140906523008	0.001	0.0015
Date
	PERMANOVA results
method name	PERMANOVA
test statistic name	pseudo-F
sample size	65
number of groups	6
test statistic	1.46845
p-value	0.134
number of permutations	999
