# Supplementary material for: Low-diversity bacterial microbiota in Southern Ocean representatives of lanternfish genera Electrona, Protomyctophum and Gymnoscopelus (family Myctophidae)
Source: PLoS One. 2019 Dec 11;14(12):e0226159. doi: 10.1371/journal.pone.0226159 (PMC6905552; doi:10.1371/journal.pone.0226159)
Supplement: S2 Table — (XLSX) [file pone.0226159.s003.xlsx]

## Sheet: Feuille2
	Eant_F1	Eant_Gi1	Eant_Gut1	Eant_LO1	Eant_F2	Eant_Gi2	Eant_Gut2	Eant_F3	Eant_Gi3	Eant_Gut3	Eant_F4	Eant_F5	Eant_Gi5	Eant_F6	Eant_Gut6	Pbol_F1	Pbol_Gi1	Pbol_Gut1	Pbol_F2	Pbol_Gi2	Pbol_LO2	Pbol_F3	Pbol_Gi3	Pbol_Gut3	Pbol_LO3	Water1	Water2	Water3	Water4	Water5	Gbol_N1	Gbol_LO1	Gbol_N2	Eant_TD7	Pbol_N4	Pbol_Gill4	Pbol_N5	Pbol_Gill5	Pbol_N6	Eant_N9	Eant_TD10	Pbol_Gill6	Pbol_LO6	Pbol_N8	Pbol_Est8	Pbol_Gill8	Eant_N8	Eant_TD8	Pten_N1
	Electrona antarctica	Electrona antarctica	Electrona antarctica	Electrona antarctica	Electrona antarctica	Electrona antarctica	Electrona antarctica	Electrona antarctica	Electrona antarctica	Electrona antarctica	Electrona antarctica	Electrona antarctica	Electrona antarctica	Electrona antarctica	Electrona antarctica	Protomyctophum bolini	Protomyctophum bolini	Protomyctophum bolini	Protomyctophum bolini	Protomyctophum bolini	Protomyctophum bolini	Protomyctophum bolini	Protomyctophum bolini	Protomyctophum bolini	Protomyctophum bolini	Water	Water	Water	Water	Water	Gymnoscopelus bolini	Gymnoscopelus bolini	Gymnoscopelus bolini	Electrona antarctica	Protomyctophum bolini	Protomyctophum bolini	Protomyctophum bolini	Protomyctophum bolini	Protomyctophum bolini	Electrona antarctica	Electrona antarctica	Protomyctophum bolini	Protomyctophum bolini	Protomyctophum bolini	Protomyctophum bolini	Protomyctophum bolini	Electrona antarctica	Electrona antarctica	Protomyctophum tenisoni
#OTU ID	sample-144	sample-145	sample-146	sample-147	sample-148	sample-149	sample-150	sample-151	sample-152	sample-153	sample-154	sample-155	sample-156	sample-157	sample-158	sample-159	sample-160	sample-161	sample-163	sample-164	sample-165	sample-166	sample-167	sample-168	sample-169	sample-170	sample-171	sample-172	sample-173	sample-174	sample-175	sample-176	sample-177	sample-179	sample-181	sample-182	sample-183	sample-184	sample-186	sample-187	sample-189	sample-190	sample-192	sample-194	sample-195	sample-196	sample-197	sample-198	sample-199
5258c2ccfbf4e92ee41affde15f5769b	0	0	0	0	0	0	0	0	0	0	0	0	0	0	0	0	0	0	0	0	0	0	0	0	0	0	0	0	0	0	0	0	0	0	0	0	0	0	0	0	0	0	0	0	0	0	0	0	0
4bf41e938a3550ae96273bb6255c5456	0	0	0	0	0	0	0	0	0	0	0	0	0	0	0	0	0	0	0.0533077	0	0	0	0	0	0	0	0	0	0	0	0	0	0	0	0	0	0	0	0	0	0	0	0	0	0	0	0	0	0
3236326e27b1e32b50089a52630ba6f4	0	0	0	0	0	0	0	0	0	0	0	0	0	0	0	0	0	0	0	0	0	0	0	0	0	0	0	0	0	0	0	0	0	0	0	0	0	0	0	0	0	0	0	0	0	0	0	0	0
8329e20de46cd7908b68a69ad4404998	0	0	0	0	0	0	0	0	0	0	0	0	0	0	0	0	0	0	0	0	0	0	0	0	0	0	0	0	0	0	0.059453	0	0	0	0.112129	0	0	0.077118	0	0	0	0	0	0	0	0	0	0	0
dd14ea9b205b0f2b0e2ce4c61f2d931e	0	0	0	0	0	0	0	0	0	0	0	0	0	0	0	0	0	0	0	0	0	0	0	0	0	0	0	0	0	0	0	0	0	0	0	0	0	0	0	0	0	0	0	0	0	0	0	0	0
4343b6be03004f9ab636719ea0450f10	0	0	0	0	0	0	0	0	0	0	0	0	0	0	0	0	0	0	0	0	0	0	0	0	0	0	0	0	0	0	0	0	0	0	0	0	0	0	0	0	0	0	0	0	0	0	0	0	0
ef0d5f5767b61292b6f8e4af4e1134b1	0	0	0	0	0	0	0	0	0	0	0	0	0	0	0	0	0	0	0	0	0	0	0	0	0	0	0.0657532	0	0	0	0	0	0	0	0	0	0	0	0	0	0	0	0	0	0	0	0	0	0
ebfc600d3483129298537780e3a2c79f	0	0	0	0	0	0	0	0	0	0	0	0	0	0	0	0	0	0	0	0	0	0	0	0	0	0	0.0106627	0	0	0	0	0	0	0	0	0	0	0	0	0	0	0	0	0	0	0	0	0	0
bc4a785df602d5366756021daa0670fb	0	0	0	0	0	0	0	0	0	0	0	0	0	0	0	0	0	0	0	0	0	0	0	0	0	0	0	0.0893304	0.396156	0.170547	0	0	0	0	0	0	0	0	0	0	0	0	0	0	0	0	0	0	0
5040f08f5bdb204e1ad5e361b9c9cd40	0	0	0	0	0	0	0	0	0	0	0	0	0	0.753546	0	0	0	0	0	0	0	0.0772201	0	0	0	0	0	0	0	0	0	0	0	0	0	0	0	0	0	0	0	0	0	0	0	0	0	0	0
c9bcb2d65f7c70a95743eb383b16d454	0	0	0	0	0	0	0	0	0	0	0	0	0	0	0	0	0	0	0	0	0	0	0	0	0	0	0.0248796	0	0	0	0	0	0	0	0	0	0	0	0	0	0	0	0	0	0	0	0	0	0
f23e57e34fc460f5438db519deaaaa8c	0.21201	0	0	0	0.259052	0	0	0	0	0	0	0	0	0	0	0	0	0	0	0	0	0	0	0	0	0	0	0	0	0	0	0	0	0	0	0	0	0	0	0	0	0	0	0	0	0	0	0	0
30bd3f1439e1ea482aa3fc3e06f15f31	0	0	0	0	0	0	0	0	0	0	0	0	0	0	0	0	0	0	0	0	0	0	0	0	0	0	0	0	0.157339	0.201556	0	0	0	0	0	0	0	0	0	0	0	0	0	0	0	0	0	0	0
3a63e62799a4c9dcb030ca5347e4cf05	0.137183	0	0	0	0.123501	0	0	0	0	0	0	0	0	0	0	0	0	0	0	0	0	0	0	0	0	0	0	0	0	0	0	0	0	0	0	0	0	0	0	0	0	0	0	0	0	0	0	0	0
1d998a5bdf142c501e7475cd2a21d7d4	0	0	0	0	0	0	0	0	0	0	0	0	0	0	0	0	0	0	0	0	0	0	0	0	0	0	0.0231025	0	0	0.0284245	0.0254799	0	0	0	0	0	0	0	0	0	0	0	0	0	0	0	0	0	0
33a205e1fc64d209ec81704f0aa770af	0	0	0	0	0	0	0	0	0	0	0	0	0	0	0	0	0	0	0	0	0	0	0	0	0	0	0.0213254	0	0	0	0	0	0	0	0	0	0	0	0	0	0	0	0	0	0	0	0	0	0
8af546e0c8353881b20ef614f816d93d	0	0	0	0	0	0	0	0	0	0	0	0.433057	0	0.398936	0	0.0246832	0	0	0.047977	0	0	0.133848	0	0	0	0	0	0	0	0	0	0	0	0	0	0	0	0	0	0	0	0	0	0	0	0	0	0	0
1fb435557d7710b10aaf16ea9d61b5fe	0	0	0	0	0	0	0	0	0	0	0	0	0	0	0	0	0	0	0	0	0	0	0	0	0	0	0.0231025	0	0	0	0	0	0	0	0	0	0	0	0	0	0	0	0	0	0	0	0	0	0
9d5f640e0ca978dd566862e7f72be57d	0	0	0	0	0	0	0	0	0	0	0	0	0	0	0	0	0	0	0	0	0	0	0	0	0	0	0	0	0	0	0	0	0	0	0	0	0	0	0	0	0	0	0	0	0	0	0	0	0
9e5cded25cc4cb99badb0964fe27de18	0	0	0	0	0	0	0	0	0	0	0	0	0	0	0	0	0	0	0	0	0	0	0	0	0	0	0	0	0.0561924	0	0	0	0	0	0	0	0	0	0	0	0	0	0	0	0	0	0	0	0
ed2416d31bf56f0ed891b85c47e5f302	0	0	0	0	0	0	0	0	0	0	0	0	0	0	0	0	0	0	0	0	0	0	0	0	0	0	0	0	0.488874	0.224812	0	0	0	0	0	0	0	0	0	0	0	0	0	0	0	0	0	0	0
136e3c7e080e39beda14e9bc9bb7b59f	3.11779	3.62129	0.220236	1.0827	4.65691	5.21054	0.0920836	4.78236	6.60815	1.35353	8.27187	5.88235	4.65976	6.6711	0	0.942077	0	0	1.40732	0	5.55556	2.29086	0.166794	0	2.28775	0	0	0	0	0	0.56905	0	2.26337	0	0	0	0.0607099	0	0	0.908456	0	0	5.04518	1.97895	0	0.0658617	4.75558	0	4.53698
4fb1e8601632eb9550798d1fc0789411	0	0	0	0	0	0	0	0	0	0	0	0	0	0	0	0	0	0	0	0	0	0	0	0	0	0	0.101296	0	0	0	0	0	0	0	0	0	0	0	0	0	0	0	0	0	0	0	0	0	0
039aa10851da48633b422764ba7a8659	1.92056	9.99477	0.163234	4.43416	0.123501	0	0	0	0	0	0	0	0	0	0	0	0	0	0	0	0.571895	0	0	0	0	0	0	0	0	0	17.2584	14.718	2.40055	0	8.01719	0.078125	0.128562	15.2143	2.85809	15.601	0	11.2972	0	0	0	0	0	0	0
30b2fba245e25ead36c83847825cd81d	0	0.0402366	0	0	0	0	0	0	0	0	0	0	0	0	0	0	0	0	0	0	0	0	0	0	0	0	0	0	0	0	0	0	0	0	0	0	0	0	0	0	0	0	0	0	0	0	0	0	0
e2d0a0a7089ddd613e0124adf930fcaa	0	0	0	0	0	0	0	0	0	0	0	0	0	0	0	0	0	0	0	0	0	0	0	0	0	0	0	0	0	0.0284245	0	0	0	0	0	0	0	0	0	0	0	0	0	0	0	0	0	0	0
3f43c4264d41f653050d65108ddb4b40	0	0	0	0	0	0	0	0	0	0	0	0	0	0	0	0	0	0	0	0	0	0	0	0	0	0	0	0	0	0	0	0	0	0	0	0	0	0	0	0	0	0	0	0	0	0	0	0	0
811f5ba166e66f243441c06c46f9ea84	0	0	0	0	0	0	0	0	0	0	0	0	0	0	0	0	0	0	0	0	0	0	0	0	0	0	0	0	0	0.00516809	0	0	0	0	0	0	0	0	0	0	0	0	0	0	0	0	0	0	0
92e93d7564122139895353b7d4394d9f	0	0	0	0	0	0	0	0	0	0	0	0	0	0	0	0	0	0	0	0	0	0	0	0	0	0	0	0	0	0	0	0	0	0	0	0	0	0	0	0	0	0	0	0.441167	0.0867701	0	0	0	1.55376
e761bf348cc992c045276a80f9ea42c2	0	0	0	0	0	0	0	0	0	0	0	0	0	0	0	0	0	0	0	0	0	0	0	0	0	0	0	0	0	0	0	0	0	0	0	0	0	0	0	0	0	0	0	0	0	0	0	0	0
ebd5db55f8ca6bfa754a41332aff66fd	0	0	0	0	0	0	0	0	0	0	0	0	0	0	0	0	0	0	0	0	0	0	0	0	0	0	0	0.0285857	0.165768	0.232564	0	0	0	0	0	0	0	0	0	0	0	0	0	0	0	0	0	0	0
a6bc5110209411dcc0d4ca27d86c8bbe	0	0	0	0	0	0	0	0	0	0	0	0	0	0	0	0	0	0	0	0	0	0	0	0	0	0.197895	0.374971	0	0	0	0	0	0	0	0	0	0	0	0	0	0	0	0	0	0	0	0	0	0
4e7a1f0fa004f3fa63c2bddc406129f3	0	0	0	0	0	0	0	0	0	0	0	0	0	0	0	0	0	0	0	0	0	0	0	0	0	0	0	0	0.0280962	0	0	0	0	0	0	0	0	0	0	0	0	0	0	0	0	0	0	0	0
0f90acf535b74239e68ba09687b4355b	0	0	0	0	0	0	0	0	0	0	0	0	0	0	0	0	0	0	0	0	0	0	0	0	0	0	0	0	0	0	0	0	0	0	0.0747524	0	0	0	0	0	0	0	0	0	0	0	0	0	0
c080c8e4d84a2649d5d839bb63c2123d	0	0	0	0	0	0	0	0	0	0	0	0	0	0	0	0	0	0	0	0	0	0	0	0	0	0	0	0	0	0	0	0	0	0	0	0	0	0	0	0	0	0	0	0	0	0	0	0	0
bb782d25bce69ecb5a796a270c2b7c85	0.0685914	0	0	0	0.105428	0	0	0	0	0	0	0	0	0	0	0	0	0	0	0	0	0	0	0	0	0	0	0	0	0	0	0	0	0	0	0	0	0	0	0	0	0	0	0	0	0	0	0	0
1ecdcdcb31bffbc921d7771d55fc2c06	0	0	0	0	0	0	0	0	0	0	0	0	0	0	0	0	0	0	0	0	0	0	0	0	0	0	0.0142169	0	0	0	0	0	0	0	0	0	0	0	0	0	0	0	0	0	0	0	0	0	0
e4e61b2c3165cce3ddf2b2bdb953ddbd	0	0	0	0	0	0	0	0	0	0	0	0	0	0	0	0	0	0	0	0	0	0	0	0	0	0	0	1.42929	10.7749	6.60999	0	0	0	0.0166795	0	0	0	0	0	0	0	0	0	0	0	0	0.159405	0	0
f6b3447349cc49843add74732ca30d70	0	0	0	0	0	0	0	0	0	0	0	0	0	0	0	0	0	0	0	0	0	0	0	0	0	0	0	0	0	0	0	0	0	0	0	0	0	0	0	0	0	0	0	0	0	0	0	0	0
4b47ecfe1d29f6287aed2d2583ec8b27	0	0	0	0	0	0	0	0	0	0	0	0	0	0	0	0	0	0	0	0	0	0	0	0	0	0	0	0	0	0.054265	0	0	0	0	0	0	0	0	0	0	0	0	0	0	0	0	0	0	0
9fcf06f4efd6f166d12f10a497368a4b	0	0	0	0	0	0	0	0	0	0	0	0	0	0	0	0	0	0	0	0	0	0	0	0	0	0	0	0	0.0365251	0	0	0	0	0	0	0	0	0	0	0	0	0	0	0	0	0	0	0	0
0868902128a8e17c5a9f540cbc3f9521	0	0	0	0	0	0	0	0	0	0	0	0	0	0	0	0	0	0	0	0	0	0	0	0	0	0	0	0	0	0	0	0	0	0	0	0	0	0	0	0	0	0	0	0.0504191	0	0	0	0	0
0154d43b1104242d77c35eda286a1ce9	0.00935337	0	0	0	0	0.0378673	0	0	0	0	0	0.360881	0	0.35461	0	0.0370248	0	0	0.127939	0	0.408497	0.0720721	0	0	0	0	0	0	0	0	0	0	0	0	0	0	0	0	0	0	0	0	0	0	0	0	0	0	0
97f4b3abec84f17514864210c2473a5c	0	0	0	0	0	0	0	0	0	0	0	0	0	0	0	0	0	0	0	0	0	0	0	0	0	0	0	0	0	0	0	0	0	0	0	5.64538	0	0	0	0	0	0	0	0	0	0	0	0	0
0ecd134cd3ad5f9e9219cd8e7dcf0636	0	0	0	0	0	0	0	0	0	0	0	0	0	0	0	0	0	0	0	0	0	0	0	0	0	0	0	0	0	0	0	0	0	0	0	0	0	0	0	0	0	0	0	0	0	0	0	0	0
b7942f4f3c2bb7b85f974d89ba64d59c	0	0	0	0	0	0	0	0	0	0	0	0	0	0	0	0	0	0	0	0	0	0	0	0.0103482	0	0	0	0	0	0	0	0	0	0	0	0	0	0	0	0	0	0	0	0	0	0	0	0	0
d3829c53b66db828d6bff7f21c6dad28	0	0	0	0	0	0	0	0	0	0	0	0	0	0	0	0	0	0	0	0	0	0	0	0.0155223	0	0	0	0	0	0	0	0	0	0	0	0	0	0	0	0	0	0	0	0	0	0	0	0	0
fd2810f9bac36aa109b62415cbd8d1bc	0	0	0	0	0	0	0	0	0	0	0	0	0	0	0	0	0	0	0	0	0	0	0	0	0	0	0.078193	0	0	0	0.0509597	0	0	0	0	0	0	0	0	0	0	0	0	0	0	0	0	0	0
309a1d6dfb3e1e74fcb248f7724f630e	0	0	0	0	0	0	0	0	0	0	0	0	0	0	0	0	0	0	0	0	0	0	0	0	0	0	0	0	0	0	0	0	0	0	0.39245	0	0	0	0	0	0	0	0	0	0	0	0	0	0
7aa43f8b2643a3e2a6dfbd2d7fbf5cb1	0	0	0	0	0	0	0	0	0	0	0	0	0	0	0	0	0	0	0	0	0	0	0	0	0	0	0	0	0	0	0	0	0	0	0	0	0	0	0	0	0	0	0	0.15756	0	0	0	0	0
6281b6ddb045f74b3cb2f15b0a1a1b55	0	0	0	0	0	0	0	0	0	0	0	0	0	0	0	0	0	0	0	0	0	0	0	0	0	0	0	0	0	0	0	0	0	0	0	0	0	0	0	0	0	0	0	0	6.97223	0	0	0	0
212f5536a7c1581b7a156ce0282447b9	0	0	0	0	0	0	0	0	0	0	0	0	0	0	0	0	0	0	0	0	0	0	0	0	0	0	0	0	0	0	0	0	0	0	0	0	0	0	0	0	0	0	0	0	0	0	0	0	0
328af7c06c80d3ec82ad20cf8db69aad	0	0	0	0	0	0	0	0	0	0	0	0	0	0	0	0	0	0	0	0	0	0	0	0	0	0	0	0	0.132052	0.0310086	0	0	0	0	0	0	0	0	0	0	0	0	0	0	0	0	0	0	0
e10df0fcdee3786bb41ec2d8551960a1	0	0	0	0	0	0	0	0	0	0	0	0	0	0	0	0	0	0	0	0	0	0	0	0	0	0	0	0	0	0	0	0	0	0	0	0	0	0	0	0.157233	0	0	0	0	0	0	0	0	0
f0690d62eed84f270749b0df58c4cf5b	0	0	0	0	0	0	0	0	0	0	0	0	0	0	0	0	0	0	0	0	0	0	0	0	0	0	0	0	0.202293	0.188635	0	0	0	0	0	0	0	0	0	0	0	0	0	0	0	0	0	0	0
e65aaebbd7b89fdc83ce6cacfed8a0c4	0	0	0	0	0	0	0	0	0	0	0	0	0	0	0	0	0	0	0	0	0	0	0	0	0	0	0	0	0	0.0103362	0	0	0	0	0	0	0	0	0	0	0	0	0	0	0	0	0	0	0
4ce1a7ec8cb2288094c02f31df4a1259	0	0	0	0	0	0	0	0	0	0	0	0	0	0	0	0	0	0.0369182	0	0	0	0	0	0	0	0	0	0	0	0	0	0	0	0	0	0	0	0	0	0	0	0	0	0	0	0	0	0	0
9f1a76639d80766fed396e5e08f4a31a	0	0	0	0	0	0	0	0	0	0	0	0	0	0	0	0	0	0	0	0	0	0	0	0	0	0	0	0	0	0.0206724	0	0	0	0	0	0	0	0	0	0	0	0	0	0	0	0	0	0	0
c607baa8ae430686f8da222ad619c063	0	0	0	0	0	0	0	0	0	0	0	0.126308	0	0	0	0	0	0	0	0	0	0	0	0	0	0	0	0	0	0	0.484118	0.917011	1.09739	0	1.53242	0.00679348	0.0142847	1.87287	0	2.04403	0	0	0	0.0378143	0	0	0.0664187	0	0
e0e6271509c5b50032f4162155e3b05e	0	0	0	0	0	0	0	0	0	0	0	0	0	0	0	0	0	0	0	0	0	0.0669241	0	0	0	0	0	0	0	0	0	0	0	0	0	0	0	0	0	0	0	0	0	0	0	0	0	0	0
37327b74871155a832cbe44e616ce823	0	0	0	0	0	0	0	0	0	0	0.52687	0	0	0	0	0	0	0	0	0	0	0	0	0	0	0	0	0	0	0	0	0	0	0	0	0	0	0	0	0	0	0	0	0	0	0	0	0	0
04be702b895fe5ed0568344daf564276	0	0	0	0	0	0	0	0	0	0	0	0	0	0	0	0.032911	0	0	0	0	0	0	0	0	0	0	0	0	0	0	0	0	0	0	0	0	0	0	0	0	0	0	0	0	0	0	0	0	0
c09fc35f34ca3e6b35f0b6c311d9fa4f	0	0	0	0	0	0	0	0	0	0	0	0	0	0	0	0	0	0	0	0	0	0	0	0	0	0.0926316	0.877894	0	0	0	0	0	0	0	0	0	0	0	0	0	0	0	0	0	0	0	0	0	0
a767f706dbcda4bae3888381fffa6e28	0	0	0	0	0	0	0	0	0	0	0	0	0	0	0	0	0	0	0	0	0	0	0	0	0	0	0.0124398	0	0	0	0	0	0	0	0	0	0	0	0	0	0	0	0	0	0	0	0	0	0
c088846e354b99016b883075083b5beb	0	0	0	0	0	0	0	0	0	0	0	0	0	0	0	0	0	0	0	0	0	0	0.00694975	0	0	0	0	0	0	0	0	0	0	0	0	0	0	0	0	0	0	0	0	0	0	0	0	0	0
c947f7730f3cd7946c24d6bad0921644	0.0561202	0	0	0	0.0451834	0	0	0	0.0331236	0	0	0	0	0	0	0	0	0	0	0	0	0	0	0	0	0	0	0	0.0252866	0	0	0	0	0	0	0	0	0	0	0	0	0	0	0	0	0	0	0	0
3af90d3168ae904a2881b91ab6afd9d1	0	0	0	0	0	0	0	0	0	0	0	0	0	0	0	0	0	0	0	0	0	0	0	0	0	0	0	0	0	0.0413447	0	0	12.2771	0	0	0.193614	0	0	0	0	0	0	0	0	0	0	0	0	0
e839ebda242318d2c25b44fa4ef9c98d	0	0	0	0	0	0	0	0	0	0	0	0	0	0	0	0	0	0	0	0	0	0	0	0	0	0	0	0	0.0309058	0.0206724	0	0	0	0	0	0	0	0	0	0	0	0	0	0	0	0	0	0	0
adc2d5e9e26d7c7e083f3cfda5026c5f	0	0	0	0	0	0	0	0	0	0	0	0	0	0	0	0	0	0	0	0	0	0	0	0	0	0	0	0	0	0	0	0	0	0	0	0	0	0	0	0	0	0	0	0	0	0	0	0	0
a7e2ffea18833f52536c8d5ae897dba1	0	0	0	0	0	0	0	0	0	0	0	0	0	0	0	0	0	0	0	0	0	0	0	0	0	0	0	0	0	0	0	0	0	0	0	0	0	0	0	0	0	0	0	0	0	0	0	0	0
123cce08614dc0031463726d196e0ae7	0	0	0	0	0	0	0	0	0	0	0	0	0	0	0	0	0	0	0	0	0	0	0	0	0	0	0	0	0	0	0	0	0	0	0	0	0	0	0	0	0	0	0	0	0	0	0	0	0
1e06c34dd39b14b2a621fed34a85471f	0	0	0	0	0	0	0	0	0	0	0	0	0	0	0	0	0	0	0	0	0	0	0	0	0	0	0	0	0	0	0	0	0	0	0	0	0	0	0	0	0	0	0	0	0	0	0	0	0
647cc7136e93781d0255fdece511f203	0	0	0	0	0	0	0	0	0	0	0	0	0	0	0	0.00822774	0	0	0.00533077	0	0	0	0	0	0	0	0	0	0	0	0	0	0	0	0	0	0	0	0	0	0	0	0	0	0	0	0	0	0
26837f26d7695fe6dd989e8c287b5719	0	0	0	0	0	0	0	0	0	0	0	0	0	0	0	0	0	0	0	0	0	0	0	0	0	0	0	0	0	0	0	0	0	0	0	0	0	0	0	0	0	0	0	0	0	0	0	0	0
5994faf2a5c7616d35d343d12e2a8ecd	0	0	0	0	0	0	0	0	0	0	0	0	0	0	0	0	0	0	0	0	0	0	0	0	0	0	0	0	0	0	0	0	0	0	0	0	0	0	0	0	0	0.198694	0	0	0	0	0	0	0
da0255d7c5b29995df4b3dadb885d39d	0	0	0	0	0	0	0	0	0	0	0	0	0	0	0	0	0	0	0	0	0	0	0	0	0	0	0	0	0	0.0155043	0	0	0	0	0	0	0	0	0	0	0	0	0	0	0	0	0	0	0
cf610c3d931c871486e9406b17660987	0	0	0	0	0	0	0	0	0	0	0	0	0	0	0	0	0	0	0	0	0	0	0	0	0	0.0757895	0.0302109	0	0	0	0	0	0	0	0	0	0	0	0	0	0	0	0	0	0	0	0	0	0
94e0318e1e359364ac5d5eac6033c493	0	0	0	0	0	0	0	0	0	0	0	0	0	0	0	0	0	0	0	0	0	0	0	0	0	0	0	0	0.865363	1.0207	0	0	0	0	0	0	0	0	0	0	0	0	0	0	0	0	0	0	0
038b539b9a04698bc9c6cb3e369cce37	0	0	0	0	0	0	0	0	0	0	0	0	0	0	0	0	0	0	0	0	0	0	0	0	0	0	0.00710846	0	0	0	0	0	0	0	0	0	0	0	0	0	0	0	0	0	0	0	0	0	0
29ccd830ffaccd7412da31af7b4425b1	0	0	0	0	0	0	0	0	0	0	0	0	0	0	0	0	0	0	0	0	0	0	0	0	0	0	0.0319881	0	0	0	0	0	0	0	0	0	0	0	0	0	0	0	0	0	0	0	0	0	0
d12f8131eb2f17e11e07fe79cfb1607c	0	0	0	0	0	0	0	0	0	0	0	0	0	0	0	0	0	0	0	0	0	0	0	0	0	0.0715789	0	0	0	0	0	0	0	0	0	0	0	0	0	0	0	0	0	0	0	0	0	0	0
157917da2bcf0eb35ee05606e9ff9623	0	0	0	0	0	0	0	0	0	0	0	0	0	0	0	0	0	0	0	0	0	0	0	0	0	0	0	0	0	0	0	0	0	0	0	0	0	0	0	0	0	0	0	0	0	0	0	0	0
83c204b1f0fc4a9484eace2040188ecd	0	0	0	0	0	0	0	0	0	0	0	0	0	0	0	0	0	0	0	0	0	0	0	0	0	0.0294737	0	0	0	0	0	0	0	0	0	0	0	0	0	0	0	0	0	0.195374	0	0	0.518066	0	0
9936a5ba336640b26b4dfb0d1c7e2133	0	0	0	0	0	0	0	0	0	0	0	0	0	0	0	0	0	0	0	0	0	0	0	0	0	0	0	0	0.0196673	0.0180883	0	0	0	0	0	0	0	0	0	0	0	0	0	0	0	0	0	0	0
26a3c9839b365d50a7a27048bea80528	0	0	0	0	0	0	0	0	0	0	0	0	0	0	0	0	0	0	0	0	0	0	0	0	0	0	0	0	0	0	0	0	0	0	0.0373762	0	0	0	0	0	0	0	0	0	0	0	0	0	0
0d5c0922fc1cf6587b74411bc4e79475	0	0	0	0	0	0	0	0	0	0	0	0	0	0	0	0	0	0	0	0	0	0	0	0	0	0	0	0	0	0	0	0	0	0	0	0	0	0	0	0	0	0	0	0	0	0	0	0	0
55ad52a1122d59b1b5413c6de819f87c	0	0	0	0	0	0	0	0	0	0	0	0	0	0	0	0	0	0	0	0	0	0	0	0	0	0	0.0515363	0	0	0	0	0	0	0	0	0	0	0	0	0	0	0	0	0	0	0	0	0	0
0876c8012875845f65c0a0d924802cb3	0	0	0	0	0	0	0	0	0	0	0	0.126308	0	0	0	0	0	0	0	0	0	0	0	0	0	0	0	0	0	0	0	0	0	0	0	0	0	0	0	0	0	0	0	0	0	0	0	0	0
cf7bd907e30cd55a0678308969ff1bf6	0	0	0	0	0	0	0	0	0	0	0	0	0	0	0	0	0	0	0	0	0	0	0	0	0	0	0	0	0	0.0465128	0	0	0	0	0	0	0	0	0	0	0	0	0	0	0	0	0	0	0
1869b1f97bcd18979a6eafad1f332515	0	0	0	0	0	0	0	0	0	0	0	0	0	0	0	0	0	0	0	0	0	0	0	0	0	0	0	0	0	0	0	0	0	0	0	0	0	0	0	0	0	0	0	0	0	0	0	0	0
a11a4619a78c3bb48fabc8036a666a60	0	0	0	0	0	0	0	0	0	0	0	0	0	0	0	0	0	0	0	0	0	0	0	0	0	0	0	0	0	0	0	0	0	0	0	0	0	0	0	0	0	0	0	0	0	0	0	0	0
08995258dcab3634cbbe385927d19c0b	0	0	0	0	0	0	0	0	0	0	0	0	0	0	0	0	0	0	0	0	0	0	0	0	0	0	0	0	0	0	0	0	0	0	0	0	0	0	0	0	0	0	0	0	0	0	0	0	0
2196972c85ea1e5825fad5c98c087a80	0	0	0	0	0	0	0	0	0	0	0	0	0	0	0	0	0	0	0	0	0	0	0	0	0	0	0	0.050025	0.314677	0.165379	0	0	0	0	0	0	0	0	0	0	0	0	0	0	0	0	0	0	0
2af94977c09d4505e0b9b249051d66bc	0	0	0	0	0	0	0	0	0	0	0	0	0	0	0	0	0	0	0	0	0	0	0	0	0	0	0	0	0	0.0129202	0	0	0	0	0	0	0	0	0	0	0	0	0	0	0	0	0	0	0
a87bc2e59e011d04b48b055d5daa2373	0	0	0	0	0	0	0	0	0	0	0	0	0	0	0	0	0	0	0	0	0	0	0	0	0	0	0	0	0.0112385	0	0	0	0	0	0	0	0	0	0	0	0	0	0	0	0	0	0	0	0
68e3e4d3a3ceeb5a254a71e152bc7ffd	0	0	0	0	0	0	0	0	0	0	0	0	0	0	0	0	0	0	0	0	0	0	0	0	0	0	0	0	0.126433	0.0439288	0	0	0	0	0	0	0	0	0	0	0	0	0	0	0	0	0	0	0
d5e741419a1cefb49ebeec85cb115f70	0	0	0	0	0	0	0	0	0	0	0	0	0	0	0	0	0	0	0	0	0.571895	0	0	0	0	0	0	0	0	0	0	0	0	0	0	0	0	0	0	0	0	0	0	0	0	0	0	0	0
8d45e5009818d9908dd5a34082fb9d58	0	0	0	0	0	0	0	0	0	0	0	0	0	0	0	0	0	0	0	0	0	0	0	0	0	0	0	0	0	0.0439288	0	0	0	0	0	0	0	0	0	0	0	0	0	0	0	0	0	0	0
c82c9cb6f15470a38947bf5385a6a598	0	0	0	0	0	0	0	0	0	0	0	0	0	0	0	0	0	0	0	0	0	0	0	0	0	0	0	0	0	0	0	0	0	0	0	0	0	0	0	0	0	0	0	0	0	0	0	0	0
3c53bb5551a206c5dd3e37725a6e2557	0	0	0	0	0	0	0	0	0	0	0	0	0	0	0	0	0	0	0	0	0	0	0	0	0	0	0	0	0	0	0	0	0	0	0	0	0	0	0	0	0	0	0	0	0	0	0	0	0
c290cc6c8eb286e2bee6fc3dddd0615d	0	0	0	0	0	0	0	0	0	0	0	0	0	0	0	0	0	0	0	0	0	0	0	0	0	0	0	0	0	0.0723533	0	0	0	0	0	0	0	0	0	0	0	0	0	0	0	0	0	0	0
2d1161e2e332f8c9ce098914580b99b0	0	0	0	0	0	0	0	0	0	0	0	0	0	0	0	0	0	0	0	0	0	0	0	0	0	0	0.0533134	0	1.05361	1.04912	0	0	0	0	0	0	0	0	0	0	0	0	0	0	0	0	0	0	0
2489f2a6db0c6ec851f6b6ef652539d3	0	0	0	0	0	0	0	0	0	0	0	0	0	0	0	0	0	0	0	0	0	0	0	0	0	0	0	0	0	0	0.0934262	0	0	0	0.859652	0	0	0	0	0	0	0.198694	0	0	0	0	0	0	0
a6fa6f447daa1e13fa5628190dffe17c	0	0	0	0	0	0	0	0	0	0	0	0	0	0	0	0	0	0	0	0	0	0	0	0	0	0.134737	0.268344	0	0	0	0	0	0	0	0	0	0	0	0	0	0	0	0	0	0	0	0	0	0
8d28fd550b806d3c9bde38daeaa32516	0	0.0160946	0	0	0	0	0	0	0	0	0	0.0721761	0	0	0	0	0	0	0	0	0	0	0	0	0	0	0.0284338	0	0.0140481	0.0103362	0.0339732	0	0	0	0	0	0	0	0	0	0	0	0	0.0315119	0	0	0	0	0
899952e534c5299dcc5df63e5f577efa	0	0	0	0	0	0	0	0	0	0	0	0	0	0	0	0	0	0	0	0	0	0	0	0	0	0	0	0	0	0	0	0	0	0	0	0	0	0	0	0	0	0	0	0	0	0	0	0	0
32e531098f9854185ac5e471a8b18c19	0	0	0	0	0	0	0	0	0	0	0	0	0	0	0	0	0	0	0	0	0	0	0	0	0	0	0	0	0	0.0594331	0	0	0	0	0	0	0	0	0	0	0	0	0	0	0	0	0	0	0
742c26b1e732cc598c4d61dd3cb50853	0	0	0	0	0	0	0	0	0	0	0	0	0	0	0	0	0	0	0	0	0	0	0	0	0	0	0	0	0	0	0	0	0	0	0	0	0	0	0	0	0	0	0	0	0	0	0	0	0
408ec7cb42606d10e3fefb6184cdbdb7	0	0	0	0	0	0	0	0	0	0	0	0	0	0	0	0	0	0	0	0	0	0	0	0	0	0	0	0	0.0646213	0.0361766	0	0	0	0	0	0	0	0	0	0	0	0	0	0	0	0	0	0	0
2e2bc24d71cc4c12cd356c057dac1af5	0	0	0	0	0	0	0	0	0	0	0	0	0	0	0	0	0	0	0	0	0	0	0	0	0	0	0	0	0	0	0	0	0	0	0	0	0	0	0	0	0	0	0	0	0	0	0	0	0
e664e046efb0fdb9fb44033fc25c141a	0	0	0	0	0	0	0	0	0	0	0	0	0	0	0	0	0	0	0	0	0	0	0	0	0	0	0	0.0428786	0.0927175	0.0516809	0	0	0	0	0	0	0	0	0	0	0	0	0	0	0	0	0	0	0
a69340284b2241c28742c8a9089810b1	0	0	0	0	0	0	0	0	0	0	0	0.18044	0	0	0	0	0	0	0	0	0.490196	0.0823681	0	0	0	0	0	0	0	0	0	0	0	0	0	0	0	0	0	0	0	0	0	0	0	0	0	0	0
eacdea7553cebe7703edf47ed3525642	0	0	0	0	0	0	0	0	0	0	0	0	0	0	0	0	0	0	0	0	0	0	0	0	0	0	0	0	0	0	0	0	0	0	0	0	0	0	0	0	0	0	0	0	0	0	0	0	0
db011b4be805c8188359f401cca0721f	0	0	0	0	0	0	0	0	0	0	0	0	0	0	0	0	0	0	0	0	0	0	0	0	0	0	0	0	0	0	0	0	0	0	0	0	0	0	0	0	0	0	0	0	0	0	0	0	0
1ff76b82aa62b02d13924e3eed928ffc	0	0	0	0	0	0	0	0	0	0	0	0	0	0	0	0	0	0	0	0	0	0	0	0	0	0	0	0	0.280962	0.258405	0	0	0	0	0	0	0	0	0	0	0	0	0	0	0	0	0	0	0
7f1b997f430bfbc9eac99b4b9504c14d	0.0467669	0	0	0	0	0.17419	0	0	0	0	0	0	0	0	0	0	0	0	0	0	0	0	0	0	0	0	0	0	0	0	0	0	0	0	0	0	0	0	0	0	0	0	0	0	0	0	0	0	0
ccc58ecd6503050679fb1e3b0cba2ba6	0	0	0	0	0	0	0	0	0	0	0	0	0	0	0	0	0	0	0	0	0	0	0	0	0	0	0	0	0	0	0	0	0	0	0	0	0	0	0	0	0	0	0	0	0	0	0	0	0
b435c222b3faf8af0a62458ea2a9cbb7	0	0	0	0.0147641	0	0	0	0	0	0	2.10748	1.5157	0	1.6844	0	2.50535	0	0	1.06082	0	0	4.48391	0.027799	0	0.610066	4.12632	0.298555	8.19338	1.80378	3.49621	3.0321	5.96057	2.33196	0	3.75631	0	0.149989	0.914399	0	1.92173	0	3.66165	64.4578	62.3432	0.974888	0.290889	47.7949	0.0716146	56.0597
da9ea29ac8c24ea0660075872a099476	0	0	0	0	0	0	0	0	0	0	0	0	0	0	0	0	0	0	0	0	0	0	0	0	0	0	0	0	0	0	0	0	0	0	0	0	0	0	0	0	0	0	0	0	0	0	0	0	0
aace4f4bd19d42a761a9e1220c37ec0d	0	0	0	0	0	0	0	0	0	0	0	0	0	0	0	0	0	0	0	0	0	0	0	0	0	0.202105	0	0	0	0	0	0	0	0	0	0	0	0	0	0	0	0	0	0	0	0	0	0	0
7fb5ca18036a12c0dd74e93d9846c5ee	0	0	0	0	0	0	0	0	0	0	0	0	0	0	0	0	0	0	0	0	0	0	0	0	0	0	0	0	0	0	0	0	0	0	0	0	0	0	0	0	0	0	0	0	0	0	0	0	0
f9039e166d96a5a9541deb5c875d53f9	0	0	0	0	0	0	0	0	0	0	0	0	0	0	0	0	0	0	0	0	0	0	0	0	0	0.391579	0.318103	0	0	0	0	0	0	0	0	0	0	0	0	0	0	0	0	0	0	0	0	0	0
fad9a681dcac5545c169bb1f7da97abb	0	0	0	0	0	0	0	0	0	0	0	0	0	0	0	0	0	0	0	0	0	0	0	0	0	0	0	0	0	0	0	0	0	0	0	0	0	0	0	0	0	0	0	0	0	0	0	0	0
b1dc76f41d6cdf672407c1da4b17be42	0	0	0	0	0	0	0	0	0	0	0	0	0	0	0	0	0	0	0	0	0	0	0	0	0	0	0.0231025	0	0.0365251	0.0413447	0	0	0	0	0	0	0	0	0	0	0	0	0	0	0	0	0	0	0
d749a72a1f0c293d2b833073910389ea	0	0	0	0	0	0	0	0	0	0	0	0	0	0	0	0	0	0	0	0	0	0	0	0	0	0	0.152832	0	0.269724	0.0620171	0	0	0	0	0	0	0	0	0	0	0	0	0	0	0	0	0	0	0
b7ba4f4196c5ce2af19a324c435d4b24	0	0	0	0	0	0	0	0	0	0	0	0	0	0	0	0	0	0	0	0	0	0	0	0	0	0	0	0	0.132052	0.0775214	0	0	0	0	0	0	0	0	0	0	0	0	0	0	0	0	0	0	0
c203ab075235382ec1c23c22c02f255a	0	0	0	0	0	0	0	0	0	0	0	0	0	0	0	0	0	0	0	0	0	0	0	0	0	0	0	0	0	0	0.00849329	0	0	0	0	0	0	0	0	0.0174703	0	0	0	0	0	0	0	0	0
b0d047ae794ee8ce4597ab804a1de01c	0	0	0	0	0	0	0	0	0	0	0	0	0	0	0	0	0	0	0	0	0	0	0	0	0	0	0	0	0	0	0.0679463	0	0	0	0.0560643	0	0	0.077118	0	0	0	0	0	0	0	0	0	0	0
6b9a5d67b2932fe48a7dde5679d9f880	0	0	0	0	0	0	0	0	0	0	0	0	0	0	0	0	0	0	0	0	0	0	0	0	0	0	0	0.586007	2.1915	1.38246	0	0	0	0	0	0	0	0	0	0	0	0	0	0	0	0	0.0797024	0	0
eeb8a3203b3813e0443638f918161709	0	0	0	0	0	0	0	0	0	0	0	0	0	0	0	0	0	0	0	0	0	0	0	0	0	0	0	0	0.0393347	0.056849	0	0	0	0	0	0	0	0	0	0	0	0	0	0	0	0	0	0	0
39a8f805766c6246c0a3b4532ed2efff	0	0	0	0	0	0	0	0	0	0	0	0.342837	0	0	0	0	0	0	0	0	0	0	0	0	0	0	0	0	0	0	0	0	0	0	0	0	0	0	0	0	0	0	0	0	0	0	0	0	0
e105f6d88b930a159a7ce8bcf2eb702c	0	0	0	0	0	0	0	0	0	0	0	0	0	0	0	0	0	0	0	0	0	0	0	0	0	0	0	0	0	0.258405	0	0	0	0	0	0	0	0	0	0	0	0	0	0	0	0	0	0	0
4cfc919031e7baf94d4b7476487cf347	0	0	0	0	0	0	0	0	0	0	0	0	0	0	0	0	0	0	0	0	0	0	0	0	0	0	0.0231025	0	0	0	0	0	0	0	0	0	0	0	0	0	0	0	0	0	0	0	0	0	0
70a8e9778fda5f4d6eb725b89b120528	0	0	0	0	0	0	0	0	0	0	0	0	0	0	0	0	0	0	0	0	0	0	0	0	0	0	0	0	0	0	0	0	0	0	0	0	0	0	0	0	0	0.0851547	0	0	0	0	0	0	0
539052d49e68060d88864d7f22d203be	0	0	0	0	0	0	0	0	0	0	0	0	0	0	0	0	0	0	0	0	0	0	0	0	0	0	0	0	0	0	0	0	0	0	0	0	0	0	0	0	0	0	0	0	0	0	0	0	0
4925b41f7bafa003085c8f8e39e96da4	0	0	0	0	0	0	0	0	0	0	0	0	0	0	0	0	0	0	0	0	0	0	0	0	0	0	0.598888	0	0	0	0	0	0	0	0	0	0	0	0	0	0	0	0	0	0	0	0	0	0
5b84d6012d7a67e402a6b17ba9518803	0	0	0	0	0	0	0	0	0	0	0	0	0	0	0	0	0	0	0	0	0	0	0	0	0	0	0	0	0	0	0.0424665	0	0	0	0	0	0	0	0	0	0	0	0	0	0	0	0	0	0
42a957b74b721ed822f8f9e90b92606c	0	0	0	0	0	0	0	0	0	0	0	0	0	0	0	0	0	0	0	0	0	0	0	0	0	0	0	0	0	0	0	0	0	0	0	0	0	0	0	0	0	0	0	0	0	0	0	0	0
c06c155c3d72f76cfd0f82677e2b7fe4	0	0	0	0	0	0	0	0	0	0	0	0	0	0	0	0	0	0	0	0	0	0	0	0	0	0	0	0	0	0	0	0	0	0	0	0	0	0	0	0	0	0	0	0	0	0	0	0	0
af91d84f1d71427bafe8cf4ab1897a1d	0	0	0	0	0	0	0	0	0	0	0	0	0	0	0	0	0	0	0	0	0	0	0	0	0	0	0.151055	0	0	0	0	0	0	0	0	0	0	0	0	0	0	0	0	0	0	0	0	0	0
82e26974c8d92fe0abe822aa77131354	0	0	0	0	0	0	0	0	0	0	0	0	0	0	0	0	0.00661945	0	0	0	0	0	0	0	0	0.286316	0.826358	0	0	0	0	0	0	0	0	0	0	0	0	0	0	0	0	0	0	0	0	0	0
b4eb3671b69d5f4f4daecd3d588db684	0	0.0281656	0	0	0	0	0	0	0	0	0	0	0	0	0	0	0	0	0	0	0	0	0	0	0	0	0	0	0	0	0	0	0	0	0	0	0	0	0	0	0	0	0	0	0	0	0	0	0
76eb0d9bc1a4fcd0110bc8e77f69ca99	0	0	0	0	0	0	0	0	0	0	0	0	0	0	0	0	0	0	0	0	0	0	0	0	0	0	0	0	0	0	0	0	0	0	0	0	0	0	0	0	0	0	0	0	0	0	0	0	0
59a5f5571ebf6e98899d0b9b43dc6793	0	0	0	0	0	0	0	0	0	0	0	0	0	0	0	0	0	0	0	0	0	0	0	0	0	0	0	0.0214393	0.0927175	0.129202	0	0	0	0	0	0	0	0	0	0	0	0	0	0	0	0	0	0	0
9adc041bb40a8a9034be07972b22cd3b	0	0	0	0	0	0	0	0	0	0	0	0	0	0	0	0	0	0	0	0	0	0	0	0	0	0	0	0	0	0.0516809	0	0	0	0	0	0	0	0	0	0	0	0	0	0	0	0	0	0	0
59394f9da1937dea6063f94ee4e74e97	0	0	0	0	0	0	0	0	0	0	0	0	0	0	0	0.0123416	0	0	0	0	0	0	0	0	0	0	0	0	0	0	0	0	0	0	0	0	0	0	0	0	0	0	0	0	0	0	0	0	0
b749f551bcf14b9746d54f0416a5fe13	0	0	0	0	0	0	0	0	0	0	0	0	0	0	0	0	0	0	0	0	0	0	0	0	0	0	0	0	0	0	0	0	0	0	0	0	0	0	0	0	0	0	0	0.189072	0	0	0	0	0
d7bb70790cad0074536f310d4cbb5c0f	0	0	0	0	0	0	0	0	0	0	0	0	0	0	0	0	0	0	0	0	0	0	0	0	0	0	0	0	0	0	0	0	0	0	0	0	0	0	0	0	0	0	0	0	0	0	0	0	0
62192a08557e8b1ccbfe77eba957c38a	0	0	0	0	0	0	0	0	0	0	0	0	0	0	0	0	0	0	0	0	0	0	0	0	0	0	0	0	0	0	0	0	0	0	0	0	0	0	0	0	0	0	0	0	0	0	0	0	0
dab0e9c0dff4371321c9b9a88dee6929	0	0	0	0	0	0	0	0	0	0	0	0	0	0	0	0	0	0	0	0	0	0	0	0	0	0	0	0	0	0	0.348225	0	0	0	0	0	0	0	0	0	0	0.0567698	0	0	0	0	0	0	0
040ea3584fc39bf23b3a08a27e1c0e90	0	0	0	0	0	0	0	0	0	0	0	0	0	0	0	0	0	0	0	0	0	0	0	0	0	0	0	0	0	0	0	0	0	0	0.205569	0	0	0	0	0	0	0	0	0	0	0	0	0	0
fb544971552de80eccd599f0412594e8	0	0	0	0	0	0	0	0	0	0	0	0	0	0	0	0	0	0	0	0	0	0	0	0	0	0	0	0	0	0	0.0254799	0	0	0	0	0	0	0	0	0	0	0	0	0	0	0	0	0	0
080548a299c290e4a149794c732cfab8	0	0	0	0	0	0	0	0	0	0	0	0	0	0	0	0	0	0	0	0	0	0	0	0	0	0	0	0	0	0	0	0	0	0	0	0	0	0	0	0	0	0	0	0	0	0	0	0	0
6bc117d8133963abea155e86895a19fc	0	0	0	0	0	0	0	0	0	0	0	0	0	0	0	0	0	0	0	0	0	0	0	0	0	0	0	0	0.022477	0	0	0	0	0	0	0	0	0	0	0	0	0	0	0	0	0	0	0	0
4860791a6e85ad1e39920999044a8e9d	0	0	0	0	0	0	0	0	0	0	0	0	0	0	0	0	0	0	0	0	0	0	0	0	0	0	0	0	0	0	0	0	0	0	0	0	0	0	0	0	0	0	0	0	0	0	0	0	0
4caa61542534c13a0614c01c7ef6345e	0	0	0	0	0	0	0	0	0	0	0	0	0	0	0	0	0	0	0	0	0	0	0	0	0	0	0	0	0	0	0	0	0	0	0	0	0	0	0	0	0	0	0	0	0	0	0	0	0
889392006a838884b3acb5dc47b11e27	0	0	0	0	0	0	0	0	0	0	0	0.0541321	0	0	0	0	0	0	0	0	0	0	0	0	0	0	0	0	0	0	0	0	0	0	0	0	0	0	0	0	0	0	0	0	0	0	0	0	0
517ae1bb5285eebb4feda07ba1d7d24f	0	0	0	0	0	0	0	0	0	0	0	0	0	0	0	0	0	0	0	0	0	0	0	0	0	0	0	0	0.0140481	0.0232564	0	0	0	0	0	0	0	0	0	0	0	0	0	0	0	0	0	0	0
d4896b62f6151b68283510b68d4bffdd	0	0	0	0	0	0	0	0	0	0	0	0	0	0	0	0	0	0	0	0	0	0	0	0	0	0	0	0	0	0	0	0	0	0	0	0	0	0	0	0	0	0	0	0	0	0	0	0	0
786a6d6d7193f63ced4d51af0e186975	0	0	0	0	0	0	0	0	0	0	0	0	0	0	0	0	0	0	0	0	0	0	0	0	0	0	0	0	0	0.0206724	0	0	0	0	0	0	0	0	0	0	0	0	0	0	0	0	0	0	0
1db654ab18d7150354f631109b536bed	0	0	0	0	0	0	0	0	0	0	0	0	0	0	0	0	0	0	0	0	0	0	0	0	0	0	0	0	0	0.0361766	0	0	0	0	0	0	0	0	0	0	0	0	0	0	0	0	0	0	0
476cde43eeab6f2267ded09ee4c32315	0	0	0	0	0	0	0	0	0	0	0	0	0	0	0	0	0	0	0	0	0	0	0	0	0	0.218947	0.925877	0.0643179	0.168577	0.0826895	0	0	0	0	0	0	0	0	0	0	0	0	0	0	0	0	0	0	0
b874fc00f50f35c8cfe6e0b5e73e8951	0	0	0	0	0	0	0	0	0	0	0	0	0	0.288121	0	0	0	0	0	0	0	0	0	0	0	0	0	0	0	0	0	0	0	0	0.0747524	0	0	0	0	0	0	0	0	0	0	0	0	0	0
cb8638f37b75be2c3cd423a25f9e6b99	0	0	0	0	0	0	0	0	0	0	0	0	0	0.243794	0	0	0	0	0	0	0	0	0	0	0	0.416842	2.687	0	0	0	0	0	0	0	0	0	0	0	0	0	0	0	0	0	0	0	0	0	0
5a134d54f9bd9443abd01e3176f75ea4	0	0	0	0	0	0	0	0	0	0	0	0	0	0	0	0	0	0	0	0	0	0	0	0	0	0	0	0	0	0	0	0	0	0	0	0	0	0	0	0	0	0	0	0	0	0	0	0	0
59c73a72da0132bf7f972fe0b1ee55a6	0	0	0	0	0	0	0	0	0	0	0	0.18044	0	0.199468	0	0	0	0	0	0	0	0.046332	0	0	0	0	0	0	0	0	0	0	0	0	0	0	0	0	0	0	0	0	0	0	0	0	0	0	0
bb2c84db98b1ab2e01567117b1e12ef6	0	0	0	0	0	0	0	0	0	0	0	0	0	0	0	0	0	0	0	0	0	0	0	0	0	0	0	0	0.143291	0.0878576	0	0	0	0	0	0	0	0	0	0	0	0	0	0	0	0	0	0	0
c3355e10bd4d8cbb711e6123f1d6764a	0	0	0	0	0	0	0	0	0	0	0	0	0	0	0	0	0	0	0	0	0	0	0	0	0	0.130526	0.261236	0	0	0	0	0	0	0	0	0	0	0	0	0	0	0	0	0	0	0	0	0	0
1e7d7d8080253dc8088869cad987fb7f	0	0	0	0	0	0	0	0	0	0	0	0	0	0	0	0	0	0	0	0	0	0	0	0	0	0	0	0	0.0309058	0	0	0	0	0	0	0	0	0	0	0	0	0	0	0	0	0	0	0	0
826a26d90aaefe31869e79f28e3f20f7	0	0	0	0	0	0	0	0	0	0	0	0	0	0	0	0	0	0	0	0	0	0	0	0	0	0	0	0	0.0842886	0	0	0	0	0	0	0	0	0	0	0	0	0	0	0	0	0	0	0	0
68e2659c9d39c279ab0a6620485c7e0b	0	0	0	0	0	0	0	0	0	0	0	0	0	0	0	0	0	0	0	0	0	0	0	0	0	0	0	0	0	0	0	0	0	0	0	0	0	0	0	0	0	0	0	0	0	0	0	0	0
5c7342160d9c6b24ea57f01609679525	0	0	0	0	0	0	0	0	0	0	0	0	0	0	0	0	0	0	0	0	0	0	0	0	0	0.0631579	0.167049	0	0	0	0	0	0	0	0	0	0	0	0	0	0	0	0	0	0	0	0	0	0
5c3a4c7cc73b7bfd927c826927682305	0	0	0	0	0	0	0	0	0	0	0	0	0	0	0	0	0	0	0	0	0	0	0	0	0	0	0	0	0	0	0	0	0	0	0	0	0	0.0550843	0	0	0	0	0	0	0	0	0	0	0
c1acff8e35444b0a6c9b91cd1dbf931f	0	0	0	0	0	0	0	0	0	0	0	0	0	0	0	0	0	0	0	0	0	0	0	0	0	0	0	0	0	0	0	0	0	0	0	0	0	0	0	0	0	0	0	0	0	0	0	0	0
ee1902b001bb272292f49654b2ece6a8	0	0	0	0	0	0	0	0	0	0	0	0	0	0	0	0.0287971	0	0	0	0	0	0.02574	0	0	0	0	0	0	0	0	0	0	0	0	0	0	0	0	0	0	0	0	0	0	0	0	0	0	0
22d536406e405057d1bbcadc563e955a	0	0	0	0	0	0	0	0	0	0	0	0	0	0	0	0	0	0	0	0	0	0	0	0	0	0	0	0	0	0	0	0	0	0	0	0	0	0	0	0	0	0	0	0	0	0	0	0	0
bb7c3cd48c284685be9b5bf5f6e97920	0	0	0	0	0	0	0	0	0	0	0	0	0	0.243794	0	0	0	0	0	0	0	0.041184	0	0	0	0	0	0	0	0	0.118906	0.458505	0	0	0	0	0	0	0	0	0	0	0	0	0	0	0	0	0
100c36ad3ec129d1933c4892bd1549ee	0	0	0	0	0	0	0	0	0	0	0	0	0	0	0	0	0	0	0	0	0	0	0	0	0	0	0	0	0	0	0.0509597	0	0	0	0	0	0	0	0	0	0	0	0	0	0	0	0	0	0
0d36b0da6f03a9fc65f827a7294923fc	0	0	0	0	0	0	0	0	0	0	0	0	0	0	0	0	0	0	0	0	0	0	0	0	0	0	0	0	0	0	0	0	0	0	0	0	0	0	0	0	0	0	0	0	0	0	0	0	0
e5c3dbc8e7c7ea076ab3b83afc22eb99	0	0	0	0	0	0	0	0	0	0	0	0	0	0	0	0	0	0	0	0	0	0	0	0	0	0.555789	0.682412	0	0	0	0	0	0	0	0	0	0	0	0	0	0	0	0	0	0	0	0	0	0
11c2eb5e150b2782df19eb958f086f0b	0	0	0	0	0	0	0	0	0	0	0	0	0	0	0	0	0	0	0	0	0	0	0	0	0	0	0	0	0	0	0	0	0	0	0	0	0	0	0	0	0	0	0	0	0	0	0	0	0
120ba446aafd9c8b2370ea5da826a823	0	0	0	0	0	0	0	0	0	0	0	0	0	0	0	0	0	0	0	0	0	0	0	0	0	0	0	0	0.123623	0	0	0	0	0	0	0	0	0	0	0	0	0	0	0	0	0	0	0	0
5bf6cf7669b677cad6ebfbc987ee8133	0.848039	0.430532	0	0.275597	0.0632568	0	0	0	0	0	0	0	0	0.398936	0	0	0	0	0	0	0	0	0	0	0	0	0	0	0	0	0	0	0	0	0	0	0	0	0	0	0	0	0	0	0	0	0	0	0
60e11dfccec0e58d71069d89351deaa8	0	0	0	0	0	0	0	0	0	0	0	0	0	0	0	0	0	0	0	0	0	0	0	0	0	0	0	0	0.022477	0.0206724	0	0	0	0	0	0	0	0	0	0	0	0	0	0	0	0	0	0	0
9d38318c7c55a07d54aba3043ee84bbd	0	0	0	0	0	0	0	0	0	0	0	0	0	0	0	0	0	0	0	0	0	0	0	0	0	0	0	0	0	0	0	0	0	0	0	0	0	0	0	0	0	0	0	0	0	0	0	0	0
9935bf05be26567518980859a85afaac	0	0	0	0	0	0	0	0	0	0	0	0	0	0	0	0	0	0	0	0	0	0	0	0	0	0.151579	0.0977413	0	0.182625	0	0	0	0	0	0	0	0	0	0	0	0	0	0	0	0	0	0	0	0
ab0bc89df64320eb84faaa6d385cb6fb	0	0	0	0	0	0	0	0	0	0	0	0	0	0	0	0	0	0	0	0	0	0	0	0	0	0	0	0	0	0	0	0	0	0	0	0	0	0	0	0	0	0	0	0	0	0	0	0	0
07b875400a8e216139f0496bdddc98f9	0	0	0	0	0	0	0	0	0	0	0	0	0	0	0	0	0	0	0	0	0	0	0	0	0	0	0	0	0.179816	0	0	0	0	0	0	0	0	0	0	0	0	0	0	0	0	0	0	0	0
f5ebd0ef4c4dec115ad538c30ecffc45	0	0	0	0	0	0	0	0	0	0	0	0	0	0	0	0	0	0	0	0	0	0	0	0	0	0.303158	0.877894	0	0	0	0	0	0	0	0	0	0	0	0	0	0	0	0	0	0	0	0	0	0
8a6eefd53de665fbfb7cf89da2d4f741	0	0	0	0	0	0	0	0	0	0	0	0	0	0	0	0	0	0	0	0	0	0	0	0	0	3.12	0.154609	5.0025	0.842886	1.99488	0	0	0	0	0	0	0	0	0	0	0	0	0	0	0	0	0	0	0
997b0acbb18644bc0508bb5b4329388e	13.949	5.37158	0.0958673	2.47053	16.7269	6.83126	0.0502274	16.7323	13.4813	1.12794	6.79663	0	0	0	0	0.0370248	0	0	0	0	0	1.30245	0	0	0	0	0	0	0	0	0.254799	0	0	0	0	0	0	0	0	0	0	0.11354	0	0	0	0	0	0	0
cc2a8ac2b088b325839d63e0a8079f0a	0	0	0	0	0	0	0	0	0	0	0	0	0	0	0	0	0	0	0	0	0	0	0	0	0	0	0	0	0	0	0	0	0	0	2.26126	0	0	0	0	0	0	0	0	0	0	0	0	0	0
ec1779f473ce8f268e4dd0d8f331662b	0	0	0	0	0	0	0	0	0	0	0	0	0	0	0	0	0	0	0	0	0	0	0	0	0	0	0	0	0.0421443	0.0413447	0	0	0	0	0	0	0	0	0	0	0	0	0	0	0	0	0	0	0
63198d1c87af744489d3d99ff76ec887	0	0	0	0	0	0	0	0	0	0	0	0	0	0	0	0	0	0	0	0	0	0	0	0	0	0	0	0	0	0	0	0	0	0	0	0	0	0	0	0	0	0	0	0	0	0	0	0	0
9ce5487abc77c95993505106a72ca5fc	0	0	0	0	0	0	0	0	0	0	0	0.992422	0	0.310284	0	0.0822774	0	0	0.399808	0	0	0	0	0	0	0	0	0	0	0	0	0	0	0	0	0	0	0	0	0	0	0	0	0.144955	0	0	0.146121	0	0
20b6a6a05d96ff76f36566c2e4129041	0	0	0	0	0	0	0	0	0	0	0	0	0	0	0	0.0164555	0	0	0	0	0	0	0	0	0	0	0.0213254	0	0	0	0	0	0	0	0	0	0	0	0	0	0	0	0	0	0	0	0	0	0
1caf6b968de2a6b5c86f1515187a7c2d	0	0	0	0	0	0	0	0	0	0	0	0	0	0	0	0	0	0	0	0	0	0	0	0	0	0	0.195483	0	0	0	0	0	0	0	0	0	0	0	0	0	0	0	0	0	0	0	0	0	0
5c01c75b53029d5e6dc7b3b3649b158d	0	0	0	0	0	0	0	0	0	0	0	0	0	0	0	0	0	0	0	0	0	0	0	0	0	0	0	0	0.022477	0	0	0	0	0	0	0	0	0	0	0	0	0	0	0	0	0	0	0	0
1fae555b8c0825a4be859d823235af87	0	0	0	0	0	0	0	0	0	0	0	0	0	0	0	0	0	0	0	0	0	0	0	0	0	0.370526	0.973859	0	0	0	0	0	0	0	0	0	0	0	0	0	0	0	0	0	0	0	0	0	0
10b77f2e330292aa434383562eec803c	0	0	0	0	0	0	0	0	0	0	0	0	0	0	0	0	0	0	0	0	0	0	0	0	0	0	0	0	0	0	0	0	0	0	0	0	0	0	0	0	0	0	0	0	0	0	0	0	0
033dbc6c9e0c6a0dfce349188e87b27c	0	0	0	0	0	0	0	0	0	0	0	0	0	0	0	0	0	0	0	0	0	0	0	0	0	0	0	0	0	0	0	0	0	0	0	0	0	0	0	0	0	0	0	0	0	0	0	0	0
1b96c420d099d5780dc3331f23e537db	0	0	0	0	0	0	0	0	0	0	0	0	0	0	0	0	0	0	0	0	0	0	0	0	0	0	0	0	0	0	0	0	0	0	0	0	0	0	0	0	0	0	0	0	0	0	0	0	0
781bd3cedee1d8c7bb8a9188b0f44f00	0	0	0	0	0	0	0	0	0	0	0	0	0	0	0	0	0	0	0	0	0	0	0	0	0	0.138947	0.478044	0	0	0	0	0	0	0	0	0	0	0	0	0	0	0	0	0	0	0	0	0	0
385a31043ad6f152edd23b2903be2428	0	0	0	0	0	0	0	0	0	0	0	0	0	0	0	0	0	0	0	0	0	0	0	0	0	0	0	0	0.317487	0.304917	0	0	0	0	0	0	0	0	0	0	0	0	0	0	0	0	0	0	0
3ec5106aa7d512d8d7c94a6f6b0ed9e2	0	0	0	0	0	0	0	0	0	0	0	0	0	0	0	0	0	0	0	0	0	0	0	0	0	0	0	0	0	0.266157	0	0	0	0	0	0	0	0	0	0	0	0	0	0	0	0	0	0	0
7df824d20f0ca399e340e5370d1f7a35	0	0	0	0	0	0	0	0	0	0	0	0	0	0	0	0	0	0	0	0	0	0	0	0	0	0	0	0.0428786	0.168577	0.0956097	0	0	0	0	0	0	0	0	0	0	0	0	0	0	0	0	0	0	0
74aa01a07f04c84890a839980bd76274	0	0	0	0	0	0	0	0	0	0	0.158061	0.0360881	0	0.199468	0	0.0164555	0	0	0.0266539	0	0.653595	0.015444	0	0	0	0	0	0.0214393	0	0.00258405	0	0.366804	0	0	0.0186881	0	0	0	0	0	0	0	0	0	0	0	0	0	0
cefafe553cedb3f7bc06e34ded409a79	0	0	0	0	0	0	0	0	0	0	0	0	0	0	0	0	0	0	0	0	0	0	0	0	0	0	0	0.0428786	0.0561924	0.0516809	0	0	0	0	0	0	0	0	0	0	0	0	0	0	0	0	0	0	0
5cf31266a12edc27dc0bb8c2626728e1	0.00935337	0	0	0	0	0	0	0	0	0	0	0	0	0	0	0	0	0	0	0	0	0	0	0	0	0	0	0	0	0	0	0	0	0	0	0	0	0	0	0	0	0	0	0	0	0	0	0	0
8b30b4dc4fc3f6a7b131023a46c559ab	0	0	0	0	0	0	0	0	0	0	0	0	0	0	0	0	0	0	0	0	0	0	0	0	0	0	0.0764159	0	0	0	0	0	0	0	0	0	0	0	0	0	0	0	0	0	0	0	0	0	0
d1f581446726d9702b2369c74bae9921	0	0	0	0	0	0	0	0	0	0	0	0	0	0	0	0	0	0	0	0	0	0	0	0	0.45755	0	0	0	0	0	0	0	0	0	0	0	0	0	0	0	0	0	0	0	0	0	0	0	0
a310be42404402159321b70464f509d3	0	0	0	0	0	0	0	0	0	0	0	1.44352	0	2.77039	0	0.238605	0	0	0.2772	0	1.79739	0.406692	0	0	1.11845	0	0	0	0	0	0	0	0	0	0	0	0	0	0	0	0	0	0	0	0	0	0	0	0
b9ebdf7a090baca22b9c534bce181852	0	0	0	0	0	0	0	0	0	0	0	0	0	0	0	0	0	0	0	0	0	0	0	0	0	0	0	0	0.0365251	0	0	0	0	0	0	0	0	0	0	0	0	0	0	0	0	0	0	0	0
c20c9fcf6995de23fee88c54bb3617fa	0	0	0	0	0	0	0	0	0	0	0	0	0	0	0	0	0	0	0	0	0	0	0	0	0	0	0	0	0	0	0	0	0	0	0	0	0	0	0	0	0	0	0	0	0	0	0	0	0
748536ffa4d30b6f7923016924fad230	0	0	0	0	0	0	0	0	0	0	0	0	0	0	0	0	0	0	0	0	0	0	0	0	0	0	0	0	0.0252866	0	0	0	0	0	0	0	0	0	0	0	0	0	0	0	0	0	0	0	0
e0e377957fc260495ea679821d28191b	0	0	0	0	0	0	0	0	0	0	0	0	0	0.731383	0	0	0	0	0	0	0	0	0	0	0	0	0	0	0	0	0	0	0	0	0	0	0	0	0	0	0	0	0	0	0	0	0	0	0
71e32195d26e82f6aeab65231c43464b	0	0	0	0	0	0	0	0	0	0	0	0	0	0	0	0	0	0	0	0	0	0	0	0	0	0	0	0	0	0	0	0	0	0	0	0	0	0	0	0	0	0	0	0	0	0	0	0	0
97b5f8e3b79a3fae009c592290a68c0f	0	0	0	0	0	0	0	0	0	0	0	0	0	0	0	0	0	0	0	0	0	0	0	0	0	0	0	0.0214393	0.0646213	0.0413447	0	0	0	0	0	0	0	0	0	0	0	0	0	0	0	0	0	0	0
e63d4a3e94ee9bc20a2d04d6598877b9	0	0	0	0	0	0	0	0	0	0	0	0	0	0	0	0	0.0110324	0	0	0	0	0	0	0	0	0	0	0	0	0	0	0	0	0	0	0	0	0	0	0	0	0	0	0	0	0	0	0	0
df214e97ee0583ce46214ae933195777	0	0	0	0	0	0	0	0	0	0	0	0	0	0	0	0	0	0	0	0	0	0	0	0	0	0	0	0	0	0.0103362	0	0	0	0	0	0	0	0	0	0	0	0	0	0	0	0	0	0	0
1437c72dc0a1798fc023949949b069b2	0	0	0	0	0	0	0	0	0	0	0	0	0	0	0	0	0	0	0	0	0	0	0	0	0	0	0	0	0	0	0	0	0	0	0	0	0	0	0	0	0	0	0	0	0	0	0	0	0
90cd797fd440ee4ae4d375f08b942cd9	0	0	0	0	0	0	0	0	0	0	0	0	0	0	0	0	0	0	0	0	0	0	0	0	0	0	0	0.2001	1.06766	0.586578	0	0	0	0	0	0	0	0	0	0	0	0	0	0	0	0	0	0	0
2072ce497a6da6c5e04d2222a3ee1b3a	0	0	0	0	0	0	0	0	0	0	0	0	0	0	0	0	0	0	0	0	0	0	0	0	0	0	0	0	0	0	0	0	0	0	0	0.0203804	0	0	0	0	0	0	0	0	0	0	0	0	0
bcfc752bbd766b1f5e496a56add4b23a	0	0	0	0	0	0	0	0	0	0	0	0	0	0	0	0	0	0	0	0	0	0	0	0	0	0	0	0	0	0	0	0	0	0	0	0	0	0	0	0.0524109	0	0	0	0	0	0	0	0	0
e7d8ab6888b600fa616413be5b1f0ae0	0	0	0	0	0	0	0	0	0	0	0	0	0	0	0	0	0	0	0	0	0	0	0	0	0	0	0	0	0	0	0	0	0	0	0	0	0	0.0881348	0	0	0	0	0	0	0	0	0	0	0
40fee7c3141f2ac94322b3953b1c1237	0	0	0	0	0	0	0	0	0	0	0	0.252616	0	0	0	0	0	0	0	0	0	0.036036	0	0	0	0	0	0	0	0	0	0	0	0	0	0	0	0	0	0	0	0	0	0	0	0	0	0	0
521f91131fdfcb8a0200ef22f207f67f	0	0.0281656	0	0	0	0	0	0	0	0	0	0	0	0	0	0	0	0	0	0	0	0	0	0	0	0	0	0	0	0	0	0	0	0	0	0	0	0	0	0	0	0	0	0	0	0	0	0	0
b0f97a12be665fd8774c89dff273a25c	1.86132	0	0	0	2.59353	1.34808	0	2.74253	1.76659	0	2.05479	0.992422	0	2.08333	0	0.185124	0	0	0.362493	0	0	0.329472	0	0	0	0	0	0	0	0	0	0	0	0	0	0	0	0	0	0	0	0	0	0	0	0	0.265675	0	0
b76269c8d6ff65c3c6d5dfc26a7c2ef4	0	0	0	0	0	0	0	0	0	0	0	0	0	0	0	0	0	0	0	0	0	0	0	0	0	0	0	0	0	0	0	0	0	0	0	0	0	0.154236	0	0	0	0	0	0	0	0	0	0	0
7be4a0c728c0ba214c867f29b22aa364	0	0	0	0	0.00903669	0	0	0.0160617	0	0	0	0.198484	0	0.155142	0	0	0	0	0.0159923	0	0	0.046332	0	0	0	0	0	0	0	0	0	0	0	0	0	0	0	0	0	0	0	0	0	0	0	0	0	0	0
adaee256a34ff7012e77d1a26d82b874	0	0	0	0	0	0	0	0	0	0	0	0	0	0	0	0	0	0	0	0	0	0	0	0	0	0	0	0	0	0	0	0	0	0	0	0	0	0.077118	0	0	0	0	0	0	0	0	0	0	0
19762d0789f11ccc77ae75ca9e278eb5	0	0	0	0	0	0	0	0	0	0	0	0	0	0	0	0	0	0	0	0	0	0	0	0	0	0	0	0	0.00842886	0	0	0	0	0	0	0	0	0	0	0	0	0	0	0	0	0	0	0	0
5db7c74e107ad60e1eb1229e046cfbc9	0	0	0	0	0	0	0	0	0	0	0	0.811981	0	0.953014	0	0	0	0	0.101285	0	0	0.0823681	0.0162161	0	0	0	0	0	0	0.260989	0	0	0	0	0	0	0	0	0	0	0	0	0.263554	0	0	0	0	0	0
ee483e80083681e32fef0e05939b9e4b	0	0	0	0	0	0	0	0	0	0	0	0	0	0	0	0	0	0	0	0	0	0	0	0	0	0	0.181266	0	0	0	0	0	0	0	0	0	0	0	0	0	0	0	0	0	0	0	0	0	0
02af743734992840c4f63515daf859ba	0	0	0	0	0	0	0	0	0	0	0.210748	0	0	0	0	0	0	0	0	0	0	0	0	0	0	0	0	0	0	0	0	0	0	0	0	0	0	0	0	0	0	0	0	0	0	0	0	0	0
53c4e37b6c80f5d07d016fd97278dc98	0	0	0	0	0	0	0	0	0	0	0	0	0	0	0	0	0	0	0	0	0	0	0	0	0	0	0	0	0	0	0	0	0	0	0	0	0	0	0	0	0	0	0	0	0	0	0	0	0
e24bb27dc082f4f2d1e2d5c6e10459c7	0	0	0	0	0	0	0	0	0.027603	0	0	0	0	0	0	0	0	0	0	0	0	0	0	0	0	0	0	0	0	0	0	0	0	0	0	0	0	0	0	0	0	0	0	0	0	0	0	0	0
0c23a1c744f590d89479d4e3ef34c0ab	0	0	0	0	0	0	0	0	0	0	0	0	0	0	0	0	0	0	0	0	0	0	0	0	0	0	0	0	0	0	0	0	0	0	0	0	0	0	0	0	0	0	0	0	0	0	0	0	0
9cab3fd5d3409b6478e4d29a5d46f545	0	0	0	0	0	0	0	0	0	0	0	0	0	0	0	0	0	0	0	0	0	0	0	0	0	0	0	0	0	0	0	0	0	0	0	0	0	0	0	0	0	0	0	0	0	0	0	0	0
8fcf2f88ef9a5b18de95c9c699450df4	0	0	0	0	0	0	0	0	0	0	0	0	0	0	0	0	0	0	0	0	0	0.030888	0	0	0	0	0	0	0	0	0	0	0	0	0	0	0	0	0	0	0	0	0	0	0	0	0	0	0
8b7db533177545bb78341e09610d23fe	0	0	0	0	0	0	0	0	0	0	0	0	0	0	0	0	0	0	0	0	0	0	0	0	0	0	0	0	0	0	0	0	0	0	0	0	0	0	0	0	0	0	0	0	0	0	0	0	0
cea1fcfa65aa35e16bb38289d9d51cdc	0	0	0	0	0	0	0	0	0	0	0	0	0	0	0	0	0	0	0	0	0	0	0	0	0	0	0	0	0	0	0	0	0	0	0	0	0	0	0	0	0	0	0	0	0	0	0	0	0
00dc226876328d6e122c886e2a7a1e99	0	0	0	0	0	0	0	0	0	0	0	0	0	0	0	0	0	0	0	0	0	0	0	0	0	0	0.0266567	0	0	0	0	0	0	0	0	0	0	0	0	0	0	0	0	0	0	0	0	0	0
d07abc545ba170bf2d54752cb8172341	0	0	0	0	0	0	0	0	0	0	0	0	0	0	0	0	0	0	0	0	0	0	0	0	0	0	0	0	0	0	0	0	0	0	0	0	0	0	0	0	0	0	0	0	0	0	0	0	0
2ee2bb7f0d635a12b522b8134b2ab27c	0	0	0	0	0	0	0	0	0	0	0	0	0	0	0	0	0	0	0	0	0	0	0	0	0	0	0	0	0.0309058	0	0	0	0	0	0	0	0	0	0	0	0	0	0	0	0	0	0	0	0
7b4569feb1ce93608343798a8f3207a4	0	0	0	0	0	0	0	0	0	0	0	0	0	0	0	0	0	0	0	0	0	0	0	0	0	0	0	0	0	0	0	0	0	0	0	0	0	0	0	0	0	0	0	0	0	0	0	0	0
dbc7407c0c194353c292d8aa95922b3a	2.2261	10.6909	0.339422	5.23143	0	0.181763	0	0	0	0	0	0	0	0	0	0	0	0	0	0	0	0	0	0	0	0	0	0	0	0	16.5364	15.0848	5.21262	0	9.99813	0	0	15.3134	3.52277	16.1775	0.0648165	11.3965	0	0	0	0	0	0	0
09549107f07aade8fd65aca304b83aaf	0	0	0	0	0	0	0	0	0	0	0	0	0	0	0	0.0164555	0	0	0	0	0	0	0	0	0	0	0.0248796	0	0	0	0	0	0	0	0	0	0	0	0	0	0	0	0	0	0	0	0	0	0
9e70a1e5597f03e49276ce23c314d08f	0	0	0	0	0	0.0681612	0	0	0	0	0	0	0	0.243794	0	0	0	0	0	0	0	0	0	0	0	0	0	0	0	0	0	0	0	0	0	0	0	0	0	0	0	0	0	0	0	0	0	0	0
d1428ecf511f1ee5326bd599d8ed801e	0	0	0	0	0	0	0	0	0	0	0	0	0	0	0	0	0	0	0	0	0	0	0	0	0	0	0	0	0.177006	0.0749373	0	0	0	0	0	0	0	0	0	0	0	0	0	0	0	0	0	0	0
54f4c0b5c1e22f7c9c4a2270ffe12eef	0	0	0	0	0	0	0	0	0	0	0	0	0	0	0	0	0	0	0	0	0	0	0	0	0	0	0	0.0107196	0	0	0	0	0	0	0	0	0	0	0	0	0	0	0	0	0	0	0	0	0
b577cd7bf1ca968c219c2d173af469bf	0	0	0	0	0	0	0	0	0	0	0	0	0	0	0	0	0	0	0	0	0	0	0	0	0	0	0	0	0	0	0	0	0	0	0	0	0	0	0	0	0	0	0	0	0	0	0	0	0
e6855ebe8a53ba5ad6b7510eebffb8ae	0	0	0	0	0	0	0	0	0	0	0	0	0	0	0	0	0	0	0	0	0	0	0	0	0	0	0	0	0	0	0	0	0	0	0	0	0	0	0	0	0	0	0	0	0	0	0	0	0
f6fba1c1aad31ef06e8636dcf8b71c55	0	0	0	0	0	0	0	0	0	0	0	0	0	0	0	0	0	0	0	0	0	0	0	0	0	0.0463158	0.161717	0	0	0	0	0	0	0	0	0	0	0	0	0	0	0	0	0	0	0	0	0	0
5b8e621d8bca4b7cbb4c43049d140092	0	0	0	0	0	0	0	0	0	0	0	0	0	0	0	0	0	0	0	0	0	0	0	0	0	0	0	0	0.502922	0.545234	0	0	0	0	0	0	0	0	0	0	0	0	0	0	0	0	0	0	0
58477dc984a4abaeddb875ad27778d21	0	0	0	0	0	0	0	0	0	0	0	0.108264	0	0	0	0	0	0	0	0	0	0	0	0	0	0	0.0142169	0	0.0280962	0	0	0	0.617284	0	0.242945	0	0	0	0	0	0	0	0	0	0	0	0	0	0
991eaf73e2447f88e8ac9a6e2d519c1a	0	0	0	0	0	0	0	0	0	0	0	0	0	0	0	0	0	0	0	0	0	0	0	0	0	0	0	0	0	0	0	0	0	0	0	0	0	0	0	0	0	0	0	0	0	0	0	0	0
62035742d141e89d9bf96c73fa4d679f	0	0	0	0	0	0	0	0	0	0	0	0	0	0	0	0	0	0	0	0	0	0	0	0	0	0	0	0	0.0337154	0	0	0	0	0	0	0	0	0	0	0	0	0	0	0	0	0	0	0	0
f832275316a2a95f1e7b55a7d725bf57	0	0	0	0	0	0	0	0	0	0	0	0	0	0	0	0	0	0	0	0	0	0	0	0	0	0	0	0	0	0	0	0	0	0	0	0	0	0	0	0	0	0	0	0	0	0	0	0	0
b5a5c007db3f4f29448d2a6712e318bb	0	0	0	0	0	0	0	0	0	0	0	0	0	0.265957	0	0	0	0	0	0	0	0	0	0	0	0	0	0	0	0	0	0	0	0	0	0	0	0	0	0	0	0	0	0	0	0	0	0	0
224edde59a276cfd38507cf4de0b60fc	0	0	0	0	0	0	0	0	0	0	0	0	0	0	0	0	0	0	0	0	0	0	0	0	0	0	0	0	0.193864	0	0	0	0	0	0	0	0	0	0	0	0	0	0	0	0	0	0	0	0
63b76c4032bab351ed40827e404bb5ec	0	0	0	0	0	0.0454408	0	0	0	0	0	0	0	0	0	0	0	0	0	0	0	0	0	0	0	0	0	0	0	0	0	0	0	0	0	0	0	0	0	0	0	0	0	0	0	0	0	0	0
03b133e189a586dcdaf1e43b1b5491d0	0	0	0	0	0	0	0	0	0	0	0	0.108264	0	0	0	0.0246832	0	0	0	0	0	0.041184	0	0	0	0	0	0	0	0	0	0	0	0	0	0	0	0	0	0	0	0	0	0.100838	0	0	0	0	0
0ebc13f119e811527098034995489e47	1.60878	0.82485	0	0	1.74408	0.59073	0	1.90732	1.81627	0	0	0	0	0	0	0	0	0	0	0	0	0.30888	0	0	0	0	0	0	0	0	0	0	0	0	0	0	0	0	0	0	0	0	0	0	0	0	0	0	0
06dd09e3b1c3a201704451559973e6bf	0.00623558	0	0	0	0	0	0	0	0	0	0	0	0	0	0	0	0	0	0	0	0	0	0	0	0	0	0	0	0	0	0	0	0	0	0	0	0	0	0	0	0	0	0	0	0	0	0	0	0
c78b4eff98ee648b80b09c68867be26b	0	0	0	0	0	0	0	0	0	0	0	0	0	0	0	0	0	0	0	0	0	0	0	0	0	0	0	0	0	0	0	0	0	0	0	0	0	0	0	0	0	0	0	0	0	0	0	0	0
4f54bf34670db0b1749dcb6a6109e1fd	0	0	0	0	0	0	0	0	0	0	0	0	0	0	0	0	0	0	0	0	0	0	0	0	0	0	0	0	0.452349	0.330758	0	0	0	0	0	0	0	0	0	0	0	0	0	0	0	0	0	0	0
adc11cc8dabb914ae6a1166847358b41	0	0	0	0	0	0	0	0	0	0	0	0	0	0.443262	0	0	0	0	0	0	0	0	0	0	0	0	0	0	0	0	0	0	0	0	0	0	0	0	0	0	0	0	0	0	0	0	0	0	0
1a3672cd25be4bfdab949ec9576b937e	0	0	0	0	0	0	0	0	0	0	0	0	0	0	0	0	0	0	0	0	0	0	0	0	0	0	0	0	0	0	0	0	0	0	0	0	0	0	0	0	0	0	0	0	0	0	0	0	0
324d09d32f56f0bbe109aa98be340e9c	0	0	0	0	0	0	0	0	0	0	0	0	0	0	0	0	0	0	0	0	0	0	0	0	0	0	0	0	0	0	0	0	0	0	0	0	0	0	0	0	0	0	0	0	0	0	0	0	0
19d723ea299d701f9e3d341d1bbeb367	0	0	0	0	0	0	0	0	0	0	0	0	0	0	0	0	0	0	0	0	0	0	0	0	0	0	0	0	0	0	0	0	0	0	0	0	0	0	0	0	0	0	0	0	0	0	0	0	0
a9498aaeada6ca6bb1eb42633691a272	0	0	0	0	0	0	0	0	0	0	0	2.20137	0	3.01418	0	0.0575942	0	0	0.0533077	0	1.06209	0.30888	0	0	0	0	0	0	0	0	0	0	0	0	0	0	0	0	0	0	0	0	0.941265	0.542005	0	0	1.7933	0	0.994406
5db3367ebc68e3493a89f297d48d5b0a	0	0	0	0	0	0	0	0	0	0	0	0	0	0	0	0	0	0	0	0	0	0	0	0	0	0	0	0	0.00842886	0.0775214	0	0	0	0	0	0	0	0	0	0	0	0	0	0	0	0	0	0	0
1c77ab2727c1b8fb7f45da8598c65875	0	0	0	0	0	0	0	0	0	0	0	0	0	0	0	0	0	0	0.0213231	0	0	0	0	0	0	0	0	0	0	0	0	0	0	0	0	0	0	0	0	0	0	0	0	0	0	0	0	0	0
68461744fd61fa17fbdbecca2c06efe2	0	0	0	0	0	0	0	0	0	0	0	0	0	0	0	0	0	0	0	0	0	0	0	0	0	0	0	0	0	0	0	0	0	0	0	0	0	0	0	0	0	0	0	0	0	0	0	0	0
5281b457e342bf074faaffbc6d264b66	0	0	0	0	0	0	0	0	0	0	0	0	0	0	0	0	0	0	0	0	0	0	0	0	0	0	0	0	0.022477	0	0	0	0	0	0	0	0	0	0	0	0	0	0	0	0	0	0	0	0
e106667710c0b32924d9411882da5ae7	0	0	0	0	0	0	0	0	0	0	0	0	0	0	0	0	0	0	0	0	0	0	0	0	0	0	0	0	0.126433	0.105946	0	0	0	0	0	0	0	0	0	0	0	0	0	0	0	0	0	0	0
3bbe197c8c9e548eabd99e80d4474c2a	0	0	0	0	0	0	0	0	0	0	0	0	0	0	0	0	0	0	0	0	0	0	0	0	0	0	0	0	0	0	0	0	0	0	0	0	0	0	0	0	0	0	0	0	0	0	0	0	0
0153ada1a498b1986fdbaec028251eea	0	0	0	0	0	0	0	0	0	0	0	0	0	0	0	0	0	0	0	0	0	0	0	0	0	0	0	0	0	0.0180883	0	0	0	0	0	0	0	0	0	0	0	0	0	0	0	0	0	0	0
2d27012063cc7111a1083553bc0aefeb	0	0	0	0	0	0	0	0	0	0	0	0	0	0	0	0	0	0	0	0	0	0	0	0	0	0	0	0	0	0	0	0	0	0	0	0	0	0	0	0	0	0	0	0	0	0	0	0	0
4e8b2f26179961d8b2156da5a2e96a61	0	0	0	0	0	0	0	0	0	0	0	0	0	0	0	0	0	0	0	0	0	0	0	0	0	0	0	0	0.140481	0.0956097	0	0	0	0	0	0	0	0	0	0	0	0	0	0	0	0	0	0	0
977a2a5427b11e6b9be1445f3674a1ee	0	0	0	0	0	0	0	0	0	0	0	0	0	0	0	0	0	0	0	0	0	0	0	0	0	0	0	0	0.29782	0.214476	0	0	0	0	0	0	0	0	0	0	0	0	0	0	0	0	0	0	0
5f86606c394b4372f62acc254d55aca7	0	0	0	0	0	0	0	0	0	0	0	0	0	0	0	0	0	0	0	0	0	0	0	0	0	0	0	0	0	0	0	0	0	0	0	0	0	0	0	0	0	0	0	0	0	0	0	0	0
90aad28a7f2dc0054d91817da168a6fd	0	0	0	0	0	0	0	0	0	0	0	0.108264	0	0	0	0	0	0	0	0	0	0	0	0	0	0	0	0	0	0	0	0	0	0	0	0	0	0	0	0	0	0	0	0	0	0	0	0	0
a2f5b9f480ecb17bb3303cc470f4be19	0	0	0	0	0	0	0	0	0	0	0	0	0	0	0	0	0	0	0	0	0	0	0	0	0	0	0	0	0	0	0	0	0	0	0	0	0	0	0	0	0	0	0	0	0	0	0	0	0
2e0ea3acfd329788bc8bdf9b15d11d19	0	0	0	0	0	0	0	0	0	0	0	0	0	0	0	0	0	0	0	0	0	0	0	0	0	0	0	0	0	0	0	0	0	0	0	0	0	0	0	0	0	0	0	0	0	0	0	0	0
bfc4d9e2eebc3f911945faa3c3435557	0	0	0	0	0	0	0	0	0	0	0	0	0	0	0	0	0	0	0	0	0	0	0	0	0	0	0	0	0.0870982	0.12145	0	0	0	0	0	0	0	0	0	0	0	0	0	0	0	0	0	0	0
01908d6333f51b49e4518f8923043904	0	0	0	0	0	0	0	0	0	0	0	0	0	0	0	0	0	0	0	0	0	0	0	0	0	0	0	0	0	0	0	0	0	0	0	0	0	0	0	0	0	0	0	0	0	0	0	0	0
f9ac883b164bc6832b1ce9d193e6b941	0	0	0.0570022	0	0	0	0	0	0	0	0	0	0	0	0	0	0	0.0170392	0	0	0	0	0	0	0	0	0	0	0.0730501	0	0	0	0	0	0	0	0	0	0	0	0	0	0	0	0	0	0	0	0
096aaf7bea031e3bd629d601f9ef6d64	0	0	0	0	0	0	0	0	0	0	0	0	0	0	0	0	0	0	0	0	0	0	0	0	0	0	0	0	0	0	0	0	0	0	0	0	0	0	0	0	0	0	0	0	0	0	0	0	0
6e702614c09b3ca7742dd73df36205b3	0	0	0	0	0	0	0	0	0	0	0	0	0	0	0	0	0	0	0	0	0	0	0	0	0	0.0589474	0.00533134	0	0	0	0	0	0	0	0	0	0	0	0	0	0	0	0	0	0	0	0	0	0
81154a1aa32607a9ff37166a6de29429	0	0	0	0	0	0	0	0	0	0	0	0	0	0	0	0.0205694	0	0	0	0	0	0	0	0	0	0	0	0	0	0	0	0	0	0	0	0	0	0	0	0	0	0	0	0	0	0	0	0	0
a7e68ab3f830e83dbd87aa88a0e1276a	0	0	0	0	0	0	0	0	0	0	0	0	0	0	0	0	0	0	0	0	0	0	0	0	0	0	0	0	0	0	0	0	0	0	0	0	0	0	0	0	0	0	0	0	0	0	0	0	0
8b4e1dd8ce89f7406fe32819e1f336b6	0	0.0724259	0	0.0565959	0	0	0	0	0	0	0	0	0	0	0	0	0	0	0	0	0	0	0	0	0	23.8611	1.30085	29.3325	5.87211	13.6153	0.101919	0	0	0	0	0	0	0	0	0	0	0	0	0	0	0	0.10627	0.14974	0
2c4c80cb92b63bdbd4529ab2a899d7d3	0	0	0	0	0	0	0	0	0	0	0	0	0	0	0	0	0	0	0	0	0	0	0	0	0	0	0	0	0	0	0	0	0	0	0	0	0	0	0	0	0	0	0	0	0	0	0	0	0
5b8a95832f3b73442d12fab2f2609e1e	0	0	0	0	0	0	0	0	0	0	0	0	0	0	0	0	0	0	0	0	0	0	0	0	0	0	0	0	0.0168577	0.0155043	0	0	0	0	0	0	0	0	0	0	0	0	0	0	0	0	0	0	0
ad4aee048f0ca42de9b57a1764f02fcc	0	0	0	0	0	0	0	0	0	0	0	0	0	0	0	0	0	0	0	0	0	0	0	0	0	0	0	0	0	0	0	0	0	0	0	0	0	0	0	0	0	0	0	0	0	0	0	0	0
41612aded906c8844a2137a936e291c1	0	0	0	0	0	0	0	0	0	0	0	0	0	0	0	0	0	0	0	0	0	0	0	0	0	0	0	0	0	0	0	0	0	0	0	0	0	0	0	0	0	0	0	0	0	0	0	0	0
2fe5df1f9d47ab12e1904847c578ff93	0	0	0	0	0	0	0	0	0	0	0	0	0	0	0	0	0	0	0	0	0	0	0	0	0	0	0	0	0	0	0	0	0	0	0.149505	0	0	0.17627	0	0	0	0.156117	0	0	0	0	0	0	0
72f6d941487e30f01690945588433c17	0	0	0	0	0	0	0	0	0	0	0	0	0	0	0	0	0	0.0511175	0	0	0	0	0	0	0	0	0	0	0	0	0	0	0	0	0	0	0	0	0	0	0	0	0	0	0	0	0	0	0
c12f20565b3c9e36c06e3e90d1d980bc	0	0	0	0	0	0	0	0	0	0	0	0	0	0	0	0	0	0	0	0	0	0	0	0	0	0	0	0	0.0955271	0.0775214	0	0	0	0	0	0	0	0	0	0	0	0	0	0	0	0	0	0	0
0446e483aefb219611d42ad4981522a4	0	0	0	0	0	0	0	0	0	0	0	0	0	0	0	0	0	0	0	0	0	0	0	0	0	0	0	0	0	0	0	0	0	0	0.242945	0	0	0	0	0	0	0	0	0	0	0	0	0	0
9e053fe5dab82519c0ff7dd08627a041	0	0	0	0	0	0	0	0	0	0	0	0	0	0	0	0	0	0	0	0	0	0	0	0	0	0.353684	0.97919	0	0	0	0	0	0	0	0	0	0	0	0	0	0	0	0	0	0	0	0	0	0
ed8394ada558b614dd2fb2be852ddfbd	0	0	0	0	0	0	0	0	0	0	0	0	0	0	0	0	0	0	0	0	0	0.0720721	0	0	0	0.778947	2.00458	0	0.216341	0.219644	0	0	0	0	0	0	0	0	0	0	0	0	0	0	0	0	0	0	0
98e655aabbd798a30d8a326de91dfa60	0	0	0	0	0	0	0	0	0	0	0	0	0	0	0	0	0	0	0	0	0	0	0	0	0	0	0	0	0	0	0	0	0	0	0	0	0	0	0	0	0	0	0	0	0	0	0	0	0
d110b471925e29a7625bd2b97b8cec15	0	0	0	0	0	0	0	0	0	0	0	0	0	0	0	0	0	0	0	0	0	0	0	0	0	0.197895	0.229248	0	0	0	0	0	0	0	0	0	0	0	0	0	0	0	0	0	0	0	0	0	0
e4e5e7a5a42989218c0918fe4ecb979c	0	0	0	0	0	0	0	0	0	0	0	0	0	0	0	0	0	0	0	0	0	0	0	0	0	0	0	0	0	0	0	0	0	0	0	0	0	0	0	0	0	0	0	0	0	0	0	0	0
3a1634372e59a95f6d49f24d39fcb22c	0	0	0	0	0	0	0	0	0	0	0	0	0	0	0	0	0	0	0	0	0	0.02574	0	0	0	0	0.295001	0	0	0	0	0	0	0	0	0	0	0	0	0	0	0	0	0	0	0	0	0	0
13008322aeaf6d05249ad9682125b366	0	0	0.0932763	0	0	0	0	0	0	0	0	0	0	0	0	0	0	0	0	0	0.816993	0	0	0	0	0	0	0	0	0	0	0	0	0	0	0	0	0	0	0	0	0	0	0	0	0	0	0	0
dfb8740f409bcea7bb8b22da2a5733cd	0	0	0	0	0	0	0	0	0	0	0	0	0	0	0	0	0	0	0	0	0	0	0	0	0	0	0	0	0.123623	0	0	0	0	0	0	0	0	0	0	0	0	0	0	0	0	0	0	0	0
73c12857d35ac4fdf9490360a86c0f19	0	0	0	0	0	0	0	0	0	0	0	0	0	0	0	0	0	0	0	0	0	0	0	0	0	0.248421	0.373194	0	0	0	0	0	0	0	0	0.13587	0	0	0	0	0	0	0	0	0	0	0	0	0
c0da89b47a5fa18580dcb27714290dd8	0	0	0	0	0	0	0	0	0	0	0	0	0	0.0443262	0	0	0	0	0	0	0	0	0	0	0	0	0	0	0	0	0	0	0	0	0	0	0	0	0	0	0	0	0	0	0	0	0	0	0
f27528f2e4087002c6278eefea0f1ca0	0	0	0	0	0.0240978	0	0	0	0	0	0	0	0	0	0	0	0	0	0	0	0	0	0	0	0	0	0	0	0	0	0	0	0	0	0	0	0	0	0	0	0	0	0	0	0	0	0	0	0
8cd1db804166593eb95f6bd241375e9a	0	0	0	0	0	0	0	0	0	0	0	0	0	0	0	0	0	0	0	0	0	0	0	0	0	0	0	0	0	0.0335926	0	0	0	0	0	0	0	0	0	0	0	0	0	0	0	0	0	0	0
2ee72672eede9eacd69031334f9a12fb	0	0	0	0	0	0	0	0	0	0	0	0	0	0	0	0	0	0	0	0	0	0	0	0	0	0	0	0	0	0	0	0	0	0	0	0	0	0	0	0	0	0	0	0	0	0	0	0	0
c832a3b4173fca18ef3a329f9036d9ee	0	0	0	0	0	0	0	0	0	0	0	0	0	0	0	0	0	0	0	0	0	0	0	0	0	0	0	0	0	0	0	0	0	0	0	0	0	0	0	0	0	0	0	0	0	0	0	0	0
f501e5f9237507803ef4be0f12e6df40	0	0	0	0	0	0	0	0	0	0	0	0	0	0	0	0	0	0	0	0	0	0	0	0	0	0	0	0	0	0	0	0.320954	0	0	0.0934405	0	0	0	0	0.139762	0	0	0	0	0	0	0	0	0
b730c8df71afce14155e84e1d9268e62	0	0	0	0	0	0	0	0	0	0	0	0	0	0	0	0	0	0	0	0	0	0	0	0	0	0	0	0	0	0	0	0	0	0	0	0	0	0	0	0	0	0	0	0.100838	0	0	0	0	0
5fd95d325daa2730cedcaef47d038a67	0	0	0	0	0	0	0	0	0	0	0	0	0	0	0	0	0	0	0	0	0	0	0	0	0	0	0	0	0	0	0	0	0	0	0	0	0	0	0	0	0	0	0	0	0	0	0	0	0
4edf7ff21a72e1ca971469353cc614b6	0	0	0	0	0	0	0	0	0	0	0	0	0	0	0	0	0	0	0	0	0	0	0	0	0	0	0	0	0	0	0	0	0	0	0	0	0	0	0	0	0	0	0	0	0	0	0	0	0
40579b87caa2db21e3826e6c11a14085	0.177714	0	0	0	0.247003	0.431687	0	0.220848	0.46925	0	1.47524	0	0	0	0	0	0	0	0	0	0	0	0	0	0	0	0	0	0	0	0	0	0	0	0	0	0	0	0	0	0	0	0	0	0	0	0	0	0
e00952a42173594dfdf15bc39cbf37f5	0	0	0	0	0	0	0	0	0	0	0	0	0	0	0	0	0	0	0	0	0	0	0	0	0	0	0	0	0	0.00258405	0	0	0	0	0	0	0	0	0	0	0	0	0	0	0	0	0	0	0
8f7321407b9173404cb5ac083292c0f9	0	0	0	0	0	0	0	0	0	0	0	0	0	0	0	0	0	0	0	0	0	0	0	0	0	0	0.247019	0	0	0	0	0	0	0	0	0	0	0	0	0	0	0	0	0	0	0	0	0	0
b02a8d33d018119dedb2db15db887bfd	0	0	0	0	0	0	0	0	0	0	0	0	0	0	0	0.0246832	0	0	0	0	0	0.0566281	0	0	0	0	0	0.0250125	0	0.00516809	0	0	0	0	0	0	0	0.0440674	0	0	0	0	0	0	0	0	0	0	0
000cbf687318ee3e246a16b7b05faeb5	0	0	0	0	0	0	0	0	0	0	0	0	0	0	0	0	0	0	0	0	0	0	0	0	0	0	0	0	0	0	0	0	0	0	0	0	0	0	0	0	0	0	0	0	0	0	0	0	0
2280d0613e8089065ace4f4f05aad023	0.0405313	0	0	0	0	0	0	0	0	0	0	0	0	0	0	0	0	0	0	0	0	0	0	0	0	0	0	0	0	0	0	0	0	0	0	0	0	0	0	0	0	0	0	0	0	0	0	0	0
d19b7d7b0560c58215ba33facd8ea362	0	0	0	0	0	0	0	0	0	0	0	0	0	0	0	0	0	0	0	0	0	0	0	0	0	0	0	0	0	0	0	0	0	0	0	0	0	0	0	0	0	0	0	0	0	0	0	0	0
4d8d843b24af966f705460f145d1ba81	0	0	0	0	0	0	0	0	0	0	0	0.577409	0	0.70922	0	0	0.0154454	0	0	0	0	0.138996	0	0	0	0	0	0	0	0	0	0	0	0	0	0	0	0	0	0	0	0	0	0	0	0	0	0	0
2db31a58228c7f548776d3cb3ebe84b8	0	0	0	0	0	0	0	0	0	0	0	0	0	0	0	0	0	0	0	0	0	0	0	0	0	0	0.101296	0	0	0	0	0	0	0	0	0	0	0	0	0	0	0	0	0	0	0	0	0	0
f359d6b12d6df77fce3684238719e6c2	0	0	0	0	0	0	0	0	0	0	0	0	0	0	0	0	0	0	0	0	0	0	0	0	0	0	0	0	0	0	0	0	0	0	0	0	0	0	0	0	0	0.156117	0	0	0	0	0	0	0
1fbffeb2e9f7111432e6c77e52dc19e9	0	0	0	0	0	0	0	0	0	0	0	0	0	0	0	0	0	0	0	0	0	0	0	0	0	0	0	0.0178661	0.0505732	0.0439288	0	0	0	0	0	0	0	0	0	0	0	0	0	0	0	0	0	0	0
bdfa8a70ad80a7f748fe3773310b36e7	0	0	0	0	0	0	0	0	0	0	0	0	0	0	0	0	0	0	0	0	0	0	0	0	0	0	0	0	0	0.0335926	0	0	0	0	0	0	0	0	0	0	0	0	0	0	0	0	0	0	0
e492ea34ac6862586016b7aef65e35b9	1.25335	5.88259	0.165825	2.78058	0	0	0	0	0	0	0	0	0	0	0	0	0	0	0	0	0	0	0	0	0	0	0	0	0	0	8.8585	9.0784	2.1262	0	4.98972	0	0	7.35926	1.29611	8.49057	0	6.2021	0	0	0	0	0	0	0
35d6c7d9ca982a18081a5f815669ad70	0	0	0	0	0	0	0	0	0	0	0	0	0	0	0	0	0	0	0.0533077	0	0	0	0	0	0	0	0	0	0	0	0	0	0	0	0	0	0	0	0	0	0	0	0	0	0	0	0	0	0
eb0b99c42e35062774cba540a131017d	1.59943	0.40639	0.0181371	0	1.27417	0	0	1.16849	0.535497	0	0	0	0	0	0	0	0	0	0	0	0	0	0	0	0	0	0	0	0	0	0	1.51307	0	0	0	0	0	0	0	0	0	0	0	0	0	0	0	0	0
b18cc55657f67063dfc4031bbf42865e	0	0.0362129	0	0	0	0	0	0	0	0	0	0	0	0	0	0	0	0	0	0	0	0	0	0	0	0	0.119067	0	0	0	0	0	0	0	0	0.0203804	0	0	0	0	0	0	0	0	0	0	0	0	0
0928e661bff69ba8bf76455d6ebce32c	0	0	0	0	0	0	0	0	0	0	0	0	0	0	0	0	0	0	0	0	0	0	0	0	0	0	0.0835244	0	0	0	0	0	0	0	0	0	0	0	0	0	0	0	0	0	0	0	0	0	0
0b94558ff15d003fc9bdf1023ab25362	0	0	0	0	0	0	0	0	0	0	0	0	0	0	0	0	0	0	0	0	0	0	0	0	0	0	0	0	0	0	0	0	8.23045	0	0	0	0	0	0	0	0	0	0	0	0	0	0	0	0
9df251784dde31e05f02b2ee1029d71c	0	0	0	0	0	0	0	0	0	0	0	0	0	0.0664894	0	0	0	0	0	0	0	0	0	0	0	0	0	0	0	0	0	0	0	0	0	0	0	0	0	0	0	0	0	0	0	0	0	0	0
40deb7618aef8896b1723ca9aeb86ab9	0	0	0	0	0	0	0	0	0	0	0	0	0	0	0	0	0	0	0	0	0	0	0	0	0	0	0	0.0357322	0	0	0	0	0	0	0	0	0	0	0	0	0	0	0	0	0	0	0	0	0
208147404d30bf55c9aa050ee3edc67a	0	0	0	0	0	0	0	0	0	0	0	0	0	0	0	0	0	0	0	0	0	0	0	0	0	0	0	0.0857572	0.162958	0	0	0	0	0	0	0	0	0	0	0	0	0	0	0	0	0	0	0	0
163d8789e4b146380284558ab30917b5	0.364781	0.156923	0	0	0.403639	0.257498	0	0.345326	0.292591	0	0	0	0	0	0	0	0	0	0	0	0	0.185328	0	0	0	0	0	0	0	0	0	0	0	0	0	0	0	0	0	0	0	0	0	0	0	0	0.438363	0	0
08f19dd9c32ab9279d131c4794ca94b2	0	0	0	0	0	0	0	0	0	0	0	0	0	0	0	0	0	0	0	0	0	0	0	0	0	0.0589474	0.0977413	0	0	0	0	0	0	0	0	0	0	0	0	0	0	0	0	0	0	0	0	0	0
f3ac707c8b4e6c4b41cfa42bf7450395	0	0	0	0	0	0	0	0	0	0	0	1.26308	0	0	0	0	0	0	0	0	0	0	0	0	0	0	0	0	0	0	0	0	0	0	0	0	0	0	0	0	0	0	0	0	0	0	0	0	0
c50e47ed0ffdacd1a927e9b36c23e561	0	0	0	0	0	0	0	0	0	0	0	0	0	0	0	0	0	0	0	0	0	0	0	0	0	0	0	0	0	0	0	0	0	0	0	0	0	0	0	0	0	0	0	0	0	0	0	0	0
6d3c63bf4dedde9106b974980b6ceffc	0	0	0	0	0	0	0	0	0	0	0	0	0	0	0	0	0	0	0	0	0	0	0	0	0	0	0	0	0	0	0	0	0	0	0	0	0	0	0	0	0	0	0	0	0	0	0	0	0
1a9301a03c70f53dc126bbf6b1aada9e	0.0311779	0	0.108822	0.0910455	0.0512079	0	0	0.0120463	0.0220824	0	0	0.162396	0	0.0443262	0	0	0.0463361	0	0	0	0	0.226512	0.122779	0	0	0	0	0	0	0	0	0	0	0	0	0	0	0	0	0	0	0	0	0.0567215	0	0	0.292242	0	0
76e75a21cd1b0776c122678df85c9683	0	0	0	0	0	0	0	0	0	0	0	0	0	0	0	0	0	0	0	0	0	0	0	0	0	0	0	0	0	0	0	0	0	0	0	0	0	0	0	0	0	0	0	0	0	0	1.11583	0	0
9eb8287a26855ca55cb072768a93c954	0	0	0	0	0	0	0	0	0	0	0	0	0	0	0	0	0	0	0	0	0	0	0	0	0	0	0	0	0.0337154	0	0	0	0	0	0	0	0	0	0	0	0	0	0	0	0	0	0	0	0
a896bfd9ece42d3fca62767b6acfde38	0	0	0	0	0	0	0	0	0	0	0	0	0	0	0	0	0	0	0	0	0	0	0	0	0	0	0.0497592	0	0	0	0	0	0	0	0	0	0	0	0	0	0	0	0	0	0	0	0	0	0
3e5ac4afc7ae8d278d6c3bc910494cd1	0	0	0	0	0	0	0	0	0	0	0	0	0	0	0	0	0	0	0	0	0	0	0	0	0	0	0.0213254	0	0	0	0	0	0	0	0	0	0	0	0	0	0	0	0	0	0	0	0	0	0
43cb457690f8c188f9aa2a4f53496834	0	0	0	0	0	0	0	0	0	0	0	0	0	0	0	0	0	0	0	0	0	0	0	0	0	0	0	0	0.0393347	0.0361766	0	0	0	0	0	0	0	0	0	0	0	0	0	0	0	0	0	0	0
0ec88ef01d21fca773410df530229f06	0	0	0	0	0	0	0	0	0	0	0	0	0	0.0664894	0	0.032911	0	0	0.0159923	0	0	0	0	0	0	0	0	0	0	0	0	0	0	0	0	0	0	0	0	0	0	0	0	0	0	0	0	0	0
fde63155a3a9d9c2b9516fa7bf41963e	0	0	0	0	0	0	0	0	0	0	0	0	0	0	0	0	0	0	0	0	0	0	0	0	0	0	0	0	0	0	0	0	0	0	0	0	0	0	0	0	0	0	0	0	0	0	0	0	0
316b1d446d22a240d067b40cac96e22c	0	0	0	0	0	0	0	0	0	0	0	0	0	0	0	0	0	0	0	0	0	0	0	0	0	0	0	0	0	0	0	0	0	0	0	0	0	0	0	0	0	0	0	0	0	0	0	0	0
1096368b56764653a1bc0a5dcd1a622d	0	0	0	0	0	0	0	0	0	0	0	0	0	0	0	0	0	0	0	0	0	0	0	0	0	0	0	0	0.0449539	0	0	0	0	0	0	0	0	0	0	0	0	0	0	0	0	0	0	0	0
0fbffd5169254f4212db1166c72239c9	0	0	0	0	0	0	0	0	0	0	0	0	0	0	0	0	0	0	0	0	0	0	0	0	0	0	0	0	0	0	0	0	0	0	0	0	0	0	0	0	0	0	0	0	0	0	0	0	0
9177218f0aa8aebf1941b868ab5143c7	0	0	0	0	0	0	0	0	0	0	0	0	0	0	0	0	0	0	0	0	0	0	0	0	0	0	0	0	0	0	0	0	0	0	0	0	0	0	0	0	0	0	0	0	0	0	0	0	0
e74dd5543fe4d6bf2d1fd322c4a3fccc	0	0	0	0	0	0	0	0	0	0	0	0	0	0	0	0	0	0	0	0	0	0	0	0	0	0	0.00355423	0	0	0	0	0	0	0	0	0	0	0	0	0	0	0	0	0	0	0	0	0	0
49f8c0411ecdb418dee98b565960ab0a	0	0	0	0	0	0	0	0	0	0	0	0	0	0	0	0	0	0	0	0	0.735294	0	0	0	0	0	0	0	0	0	0	0	0	0	0	0	0	0	0	0	0	0	0	0	0	0	0	0	0
db22440818da4d00bd573e1d002d324f	0	0	0	0	0	0	0	0	0	0	0	0	0	0	0	0	0	0	0	0	0	0	0	0	0	0	0	0.257271	1.57339	1.15765	0	0	0	0	0	0	0	0	0	0	0	0	0	0	0	0	0	0	0
3222e5bccff08a7bb05c38aef4c4ccc6	0	0	0	0	0	0	0	0	0	0	0	0	0	0	0	0	0	0	0	0	0	0	0	0	0	0	0	0	0.272533	0.178299	0	0	0	0	0	0	0	0	0	0	0	0	0	0	0	0	0	0	0
902d651999a6329744cf5c51174ea1c8	0	0	0	0	0	0	0	0	0	0	0	0	0	0	0	0	0	0	0	0	0	0	0	0	0	0	0	0	0	0	0	0	0	0	0	0	0	0	0	0	0	0	0	0	0	0	0	0	0
76c8096a279433070ae44d371ac1bff7	0	0	0	0	0	0	0	0	0	0	0	0	0	0	0	0	0	0	0	0	0	0	0	0	0	0	0	0	0	0	0	0	0	0	0	0	0	0	0	0	0	0	0	0	0	0	0	0	0
3c5250ee63945b31d6cee5056401bd3b	0	0	0	0	0	0	0	0	0	0	0	0	0	0	0	0	0	0	0	0	0	0	0	0	0	0	0	0	0	0	0	0	0	0	0	0	0	0	0	0.0873515	0	0	0	0	0	0	0	0	0
a12f253630ebbeeb15201d7d7cc65ee7	0	0	0	0	0	0	0	0	0	0	0	0	0	0	0	0	0	0	0	0	0	0	0	0	0	0	0	0	0.00842886	0	0	0	0	0	0	0	0	0	0	0	0	0	0	0	0	0	0	0	0
a7ad0528e3c761a6d59fc0df927fd107	0	0	0	0	0	0	0	0	0	0	0	0	0	0	0	0	0	0	0	0	0	0	0	0	0	0	0	0	0	0	0	0	0	0	0	0	0	0	0	0	0	0	0	0	0	0	0	0	0
93b800b0c95dfd4318702f667b93c0e4	0	0	0	0	0	0	0	0	0	0	0	0	0	0	0	0	0	0	0	0	0	0	0	0	0	0.0294737	0.0142169	0	0	0	0	0	0	0	0	0	0	0	0	0	0	0	0	0	0	0	0	0	0
01ff5a1f3fdec2a9ef43670710412ab2	0	0	0	0	0	0	0	0	0	0	0	0	0	0	0	0	0	0	0	0	0	0	0	0	0	0	0.0639761	0	0	0	0	0	0	0	0	0	0	0	0	0	0	0	0	0	0	0	0	0	0
2796d1e41ad9b840fd2e6c2ac87edf5a	0	0	0	0	0	0	0	0	0	0	0	0	0	0	0	0	0	0	0	0	0	0	0	0	0	0	0	0	0.0646213	0.054265	0	0	0	0	0	0	0	0	0	0	0	0	0	0	0	0	0	0	0
5ca76a9577416355121d101558f01a5b	0	0	0	0	0	0	0	0	0	0	0	0	0	0	0	0	0	0	0	0	0	0	0	0	0	0	0	0	0	0	0	0	0	0	0	0	0	0	0	0	0	0	0	0	0	0	0	0	0
cd7cde6e785434939bb3fe7efc20ee3c	0	0	0	0	0	0	0	0	0	0	0	0	0	0	0	0	0	0	0	0	0	0	0	0.0413929	0	0	0	0	0	0	0	0	0	0	0	0	0	0	0	0	0	0	0	0	0	0	0	0	0
25c7634ecef01450e01900347464f083	0	0	0	0	0	0	0	0	0	0	0	0	0	0	0	0	0	0	0	0	0	0	0	0	0	0	0	0	0	0	0	0	0	0	0.261633	0	0	0	0	0	0	0	0	0	0	0	0	0	0
ebcdbb8c39c33a2a567c5591f006f7e7	0	0	0	0	0	0	0	0	0	0	0	0	0	0	0	0	0	0	0	0	0	0	0	0	0	0	0.0106627	0	0	0	0.144386	0	0	0	0	0	0	0.110169	0	0	0	0	0	0.107141	0	0	0.491498	0	0
7f61c9ee40ec021dbdfc2c0886c8257e	0	0	0	0	0	0	0	0	0	0	0	0	0	0	0	0	0	0	0	0	0	0	0	0	0	0	0	0	0.00842886	0	0	0	0	0	0	0	0	0	0	0	0	0	0	0	0	0	0	0	0
40957d76d19ef385cbec9c6af27291cd	0	0	0	0	0	0	0	0	0	0	0	0	0	0	0	0	0	0	0	0	0	0	0	0	0	0	0	0	0.0252866	0	0	0	0	0	0	0	0	0	0	0	0	0	0	0	0	0	0	0	0
45f1f2813d4724f0477678b3128f6580	0	0	0	0	0	0	0	0	0	0	0	0	0	0	0	0	0	0	0	0	0	0	0	0	0	0	0.140392	0	0	0	0	0	0	0	0	0	0	0	0	0	0	0	0	0	0	0	0	0	0
d2467e70e6f31992e5b9b4e24c81ff74	0	0	0	0	0	0	0	0	0	0	0	0	0	0	0	0	0	0	0	0	0	0	0	0	0	0	0	0	0	0.0129202	0	0	0	0	0	0	0	0	0	0	0	0	0	0	0	0	0	0	0
a948f2dc5c2b079fd7943efdb31d0c03	0	0	0	0	0	0	0	0	0	0	0	0	0	0	0	0	0	0	0	0	0	0	0	0	0	0	0	0	0	0	0	0	0	0	0	0	0	0	0	0	0	0	0	0	0	0	0	0	0
b8307f9b5442f3f70a6b17e3a0450661	0	0	0	0	0	0	0	0	0	0	0	0	0	0	0	0	0	0	0	0	0	0	0	0	0	0	0	0	0	0	0	0	0	0	0	0	0	0	0	0	0	0	0	0	0	0	0	0	0
230bc541fe48cb221c7e6a0bb93168d3	0	0	0	0.0270676	0	0	0	0	0	0	0	0	0	0	0	0.0452526	0	0	0	0	0	0	0	0	0	9.38526	0.440724	14.6323	2.55394	5.72625	0	0	0	0	0	0	0	0	0	0	0	0	0	0	0	0	0	0	0
9731c31b8ca5e0a1510e9fc2a57774be	0	0	0	0	0	0	0	0	0	0	0	0	0	0	0	0	0	0	0	0	0	0	0	0	0	0	0	0	0.140481	0.304917	0	0	0	0	0	0	0	0	0	0	0	0	0	0	0	0	0	0	0
852f3f63e6430d57cc7fa23f6d624600	0	0	0	0	0	0	0	0	0	0	0	0	0	0	0	0	0	0	0	0	0	0	0	0	0	0	0	0	0	0	0	0	0	0	0	0	0	0	0	0	0	0	0	0	0	0	0	0	0
704239fbe1a80c19e4ed5d243fd05136	0	0	0	0	0	0	0	0	0	0	0	0	0	0	0	0	0	0	0	0	0	0	0	0	0	0	0	0.0285857	0.143291	0	0	0	0	0	0	0	0	0	0	0	0	0	0	0	0	0	0	0	0
8a068e154ecc87f0c2a6a4d30432cf20	0	0	0	0	0	0	0	0	0	0	0	0	0	0	0	0	0	0	0	0	0	0	0	0	0	0	0	0	0	0	0	0	0	0	0	0	0	0	0	0	0	0	0	0	0	0	0	0	0
b7a5c6030afa6bc14f10c546c6015612	0	0	0	0	0	0	0	0	0	0	0	0	0	0	0	0	0	0	0	0	0	0	0	0	0	0	0	0	0	0	0	0	0	0	0	0	0	0	0	0	0	0	0	0	0	0	0	0	0
797bd845e45baf72ac9df15854e1ea69	0	0	0	0	0	0	0	0	0	0	0	0	0	0	0	0	0	0	0	0	0	0	0	0	0	0	0	0	0.0112385	0	0	0	0	0	0	0	0	0	0	0	0	0	0	0	0	0	0	0	0
e7b1891555a20fdf57fa55976739b290	0	0	0	0	0	0	0	0	0	0	0	0	0	0	0	0	0	0	0	0	0	0	0	0	0	0	0	0	0	0	0	0	0	0	0	0	0	0	0	0	0	0	0	0	0	0	0	0	0
11d257700a714455f966ec4d6a0ba70e	0	0	0	0	0	0	0	0	0	0	0	0	0	0	0	0	0	0	0	0	0	0	0	0	0	0	0	0	0.0505732	0	0	0	0	0	0	0	0	0	0	0	0	0	0	0	0	0	0	0	0
085c6199f4a204ca2cab5e0b28b1a331	0	0	0	0	0	0	0	0	0	0	0	0	0	0	0	0	0	0	0	0	0	0	0	0	0	0.244211	0.902774	0	0	0	0	0	0	0	0	0	0	0	0	0	0	0	0	0	0	0	0	0	0
6c5360019ebdc4b5a16d04883857eb69	0	0	0	0	0	0	0	0	0	0	0	0	0	0	0	0	0	0	0	0	0	0	0	0	0	0	0	0	0	0	0	0	0	0	0	0	0	0	0	0	0	0	0	0	0	0	0	0	0
cded83f60dd3a65adc9cbc6ef13cfb40	0	0	0	0	0	0	0	0	0	0	0	0	0	0	0	0	0	0	0	0	0	0	0	0	0	0	0	0	0.154529	0	0	0	0	0	0	0	0	0	0	0	0	0	0	0	0	0	0	0	0
176eab46890e042e7c2f455464574ba9	0	0	0	0	0	0	0	0	0	0	0	0	0	0	0	0	0	0	0	0	0	0	0	0	0	0	0	0	0.0393347	0	0	0	0	0	0	0	0	0	0	0	0	0	0	0	0	0	0	0	0
167b360841c38cf1b84e30282ef0af42	0	0	0	0	0	0	0	0	0	0	0	0	0	0	0	0	0	0	0	0	0	0	0	0	0	0	0.0142169	0	0	0	0	0	0	0	0	0	0	0	0	0	0	0	0	0	0	0	0	0	0
bbf9dd43bb48537f4f4933e4ef6b4a44	0	0	0	0	0	0	0	0	0	0	0	0	0	0	0	0	0	0	0	0	0	0	0	0	0	0	0.0373194	0	0	0	0	0	0	0	0	0	0	0	0	0	0	0	0	0	0	0	0	0	0
e952b0dd5739850ec7cc3d1465f31c64	18.3825	6.64306	0.595932	2.94791	26.36	27.7113	0.192538	27.2165	32.2182	5.80084	31.0854	1.64201	0	1.90603	0	0.242718	0	0	0.186577	0	0	0.710425	0.136678	0	0	0	0	0	0	0	0	0	0	0	0	0	0	0	0	0	0	0	0	0	0	0	0	0	0
f564c83e1e15173c2de0462324e01cc3	0	0	0	0	0	0	0	0	0	0	0	0	0	0	0	0	0	0	0	0	0	0	0	0	0	0	0	0	0	0	0	0	0	0	0	0	0	0	0	0	0	0	0	0	0	0	0	0	0
94ce2ec32216e429882d7900432aaf6c	0	0	0	0	0	0	0	0	0	0	0	0	0	0	0	0	0	0	0	0	0	0	0	0	0	0	0	0	0	0	0	0	0	0	0	0	0	0	0	0	0	0	0	0	0	0	0	0	0
219e167713c934d1983469edd4d4f326	0	0	0	0	0	0	0	0	0	0	0	0	0	0	0	0	0	0	0	0	0	0	0	0	0	0	0	0	0	0	0	0	0	0	0	0	0	0.0330506	0	0	0	0	0	0	0	0	0	0	0
bf7a3c309390dd9a191c654b4cf79dac	0	0	0	0	0	0	0	0	0	0	0	0	0	0	0	0	0	0	0	0	0	0	0	0	0	0	0	0	0	0	0	0	0	0	0	0	0	0	0	0	0	0	0	0	0	0	0	0	0
ae0edea765e66bad0175f68c9a644283	0	0	0	0	0	0	0	0	0	0	0	0	0	0	0	0	0	0	0	0	0	0	0	0	0	0.0294737	0	0	0	0	0	0	0	0	0	0	0	0	0	0	0	0	0	0	0	0	0	0	0
6728055793b6951a41e4d24f6929b51c	0	0	0	0	0	0	0	0	0	0	0	0	0	0	0	0	0	0	0	0	0	0	0	0	0	0	0	0	0	0	0	0	0	0	0	0	0	0	0	0	0	0	0	0	0	0	0	0	0
4324ef5c379dc94ea63207395b406b7b	0	0	0	0	0	0	0	0	0	0	0	0	0	0	0	0	0	0	0	0	0	0	0.0115829	0	0	0	0	0	0	0	0	0	0	0	0	0	0	0	0	0	0	0	0.790663	0.13235	0	0	0.398512	0	0
0eb088b3f87335fe94c411f343f29f71	0	0	0	0	0	0	0	0	0	0	0	0	0	0	0	0	0	0	0	0	0	0	0	0	0	0.0126316	0	0	0	0	0	0	0	0	0	0	0	0	0	0	0	0	0	0	0	0	0	0	0
dab3c855c234d9f2e87b97849b20c29a	0	0	0	0	0	0	0	0	0	0	0	0	0	0	0	0	0	0	0	0	0	0	0	0	0	0	0	0	0	0	0	0	0	0	0	0	0	0	0	0	0	0	0	0	0	0	0	0	0
640bf4546113bb38a29066de03169b46	0	0	0	0	0	0	0	0	0	0	0	0	0	0.0886525	0	0	0	0	0	0	0	0	0	0	0	0	0	0	0	0	0	0	0	0	0	0	0	0	0	0	0	0	0	0	0	0	0	0	0
ce7ad0191daed514fa37434677fbb0af	0	0	0	0	0	0	0	0	0	0	0	0	0	0	0	0	0	0	0	0	0	0	0	0	0	0	0	0	0	0	0	0	0	0	0	0	0	0	0	0	0	0	0	0	0	0	0	0	0
55751d3810aa44e85302721b9839b323	0	0	0	0	0	0	0	0	0	0	0	0	0	0	0	0	0	0	0	0	0	0	0	0	0	0.0589474	0.145723	0	0	0	0	0	0	0	0	0	0	0	0	0	0	0	0	0	0	0	0	0	0
e897714e022552d47c593abecf323cb1	0	0	0	0	0	0	0	0	0	0	0	0	0	0	0	0	0	0	0	0	0	0	0	0	0	0	0	0	0	0	0	0	0	0	0	0	0	0	0	0	0	0	0	0	0	0	0	0	0
32094b7f55338e58ac688a65e862ed20	0	0	0	0	0	0	0	0	0	0	0	0	0	0	0	0	0	0	0	0	0	0	0	0	0	0	0.0302109	0	0	0	0	0	0	0	0	0	0	0	0	0	0	0	0	0	0	0	0	0	0
4f4be51338f06143c7709c969f44a3b0	0	0	0	0	0	0	0	0	0	0	0	0	0	0.199468	0	0	0	0	0	0	0	0	0	0	0	0	0	0	0	0	0	0	0	0	0	0	0	0	0	0	0	0	0	0	0	0	0	0	0
675f6f37ca7089acd15d2fb8190ae06c	0	0	0	0	0	0	0	0	0	0	0	0	0	0	0	0	0	0	0	0	0	0	0	0	0	0	0	0	0	0	0	0	0	0	0	0	0	0	0	0	0	0	0	0	0	0	0	0	0
40382a8a833ec285bb0dc44b49a4d302	0	0	0	0	0	0	0	0	0	0	0	0	0	0	0	1.02024	0.0198583	0.0312385	0.82627	0	0	0.401544	0.0532814	0	0	0	0	0	0	0	0	0	0	0	0	0.411005	0	0.374573	5.18445	0	0	0	0	0	0	0.0274424	0	0	0
85c4634e7ff6554d327f65426b571925	0	0	0	0	0	0	0	0	0	0	0	0	0	0	0	0	0	0	0	0	0	0	0	0	0	0	0	0	0	0	0	0	0	0	0	0	0	0	0	0	0	0	0	0	0	0	0	0	0
6f7498160dce0b4fd96d934cade1a12d	0	0	0	0	0	0	0	0	0	0	0	0	0	0	0	0	0	0	0	0	0	0	0	0	0	0	0	0.18938	0.842886	0.782966	0	0	0	0	0	0	0	0	0	0	0	0	0	0	0	0	0	0	0
317fc0cb067dcf6c2ae71016f14c52e4	0	0	0	0	0	0	0	0	0	0	0	0	0	0	0	0	0	0	0	0	0	0	0	0	0	0	0	0	0.0983367	0.0490969	0	0	0	0	0	0	0	0	0	0	0	0	0	0	0	0	0	0	0
26e95f3667a17dcce619a37b11f96751	0	0	0	0	0	0	0	0	0	0	0	0	0	0.0664894	0	0	0	0	0	0	0	0	0	0	0	0.0168421	0.0248796	0	0	0	0	0	0	0	0	0	0	0	0	0	0	0	0	0	0	0	0	0	0
f58ad343cfae4ffbaa4f50087ffb13c4	0	0	0	0	0	0	0	0	0	0	0	0	0	0	0	0	0	0	0	0	0	0	0	0	0	0	0	0	0	0.0284245	0	0	0	0	0	0	0	0	0	0	0	0	0	0	0	0	0	0	0
2fe3f025ab3119edb9cc547ddb7d77c2	0	0	0	0	0	0	0	0	0	0	0	0	0	0	0	0	0	0	0	0	0	0.0514801	0	0	0	0	0	0	0	0	0	0	0	0	0	0	0	0	0	0	0	0	0	0	0	0	0	0	0
8abcb9f954a7eff4801081a05e33b44c	0	0	0	0	0	0	0	0	0	0	0	0	0	0	0	0	0	0	0	0	0	0	0	0.046567	0	0	0	0	0	0	0	0	0	0	0	0	0	0	0	0	0	0	0	0	0	0	0	0	0
8cdc550fa4c7d64ca102d21035079814	0	0	0	0	0	0	0	0	0	0	0	0	0	0	0	0	0	0	0	0	0	0	0	0	0	0	0	0	0	0	0	0	0	0	0	0	0	0	0	0	0	0	0	0	0	0	0	0	0
af9e0b89d56ae19a1ab3827af265a60b	0	0	0	0	0	0	0	0	0	0	0	0	0	0	0	0	0	0	0	0	0	0	0	0	0	0	0.0497592	0	0	0	0	0	0	0	0	0	0	0	0	0	0	0	0	0	0	0	0	0	0
56df76d952d533c0d5b0fad3c5f36ae7	0	0	0	0	0	0	0	0	0	0	0	0	0	0	0	0	0	0	0	0	0	0	0	0	0	0	0	0.0535982	0.103956	0.0387607	0	0	0	0	0	0	0	0	0	0	0	0	0	0	0	0	0	0	0
a1f51f849ee2d6be5b3e8c5bf6cf3df3	0	0	0	0	0	0	0	0	0	0	0	0	0	0	0	0	0	0	0	0	0	0	0	0	0	0	0	0	0	0	0	0	0	0	0	0	0	0	0	0	0	0	0	0	0	0	0	0	0
50f9d27317d9022729695d6a82b9bf9b	0	0	0	0	0	0	0	0	0	0	0	0	0	0	0	0	0	0	0	0	0	0	0	0	0	0	0	0	0.0421443	0	0	0	0	0	0	0	0	0	0	0	0	0	0	0	0	0	0	0	0
284d58ed1ab767aa9ed16c20f2c0316f	0	0	0	0	0	0	0	0	0	0	0	0	0	0	0	0	0	0	0	0	0	0	0	0	0	0	0.0302109	0	0	0	0	0	0	0	0	0	0	0	0	0	0	0	0	0	0	0	0	0	0
5069386cdef0eae33d1b68829280a9e8	0	0	0	0	0	0	0	0	0	0	0	0	0	0	0	0	0	0	0	0	0	0	0	0	0	0	0	0	0	0	0	0	0	0	0	0	0	0	0	0	0	0	0	0	0	0	0	0	0
67736273ca6ff82123e402c3bd3b291a	0	0	0	0	0	0	0	0	0	0	0	0	0	0	0	0	0	0	0	0	0	0	0	0	0	0	0	0	0	0	0	0	0	0	0	0	0	0	0	0	0	0	0	0	0	0	0	0	0
67d409d80630d1ad22403ef6e0c82416	0	0	0	0	0	0	0	0	0	0	0	0	0	0	0	0	0	0	0	0	0	0	0	0	0	0	0	0.192954	0.393347	0.516809	0	0	0	0	0	0	0	0	0	0	0	0	0	0	0	0	0	0	0
9b58eff83e789c5220ac37f91b04e7e4	0	0	0	0	0	0	0	0	0	0	0	0	0	0	0	0	0	0	0	0	0	0	0	0	0	0	0.0746388	0.70035	2.72252	2.19644	0	0	0	0	0	0	0	0	0	0	0	0	0	0	0	0	0	0	0
8e392c27283a62f61265d40aac48251c	0	0	0	0	0	0	0	0	0	0	0	0	0	0	0	0	0	0	0	0	0	0	0	0	0	0	0	0	0	0	0	0	0	0	0	0	0	0	0	0	0	0	0	0	0	0	0	0	0
b8f12de949ac11ab3ca4a2b9bacc48e1	0	0	0	0	0	0	0	0	0	0	0	0	0	0	0	0	0	0	0	0	0	0	0	0	0	0	0	0	0	0	0	0	0	0	0	0	0	0	0	0	0	0	0	0	0	0	0	0	0
7519893221c7397d015dad730f736963	0	0	0	0	0	0	0	0	0	0	0	0	0	0	0	0	0	0	0	0	0	0	0	0	0	0	0.0408736	0	0	0	0	0	0	0	0	0	0	0	0	0	0	0	0	0	0	0	0	0	0
e8b9c069e7cc7af2d30cb3fa13f435d2	0	0	0	0	0	0	0	0	0	0	0	0	0	0	0	0	0	0	0	0	0	0	0	0	0	0	0.446056	0	0.162958	0.0930257	0	0	0	0	0	0	0	0	0	0	0	0	0	0	0	0	0	0	0
f98fe61605fedaf115b57521361acaf0	0	0	0	0	0	0	0	0	0	0	0	0	0	0	0	0	0	0	0	0	0	0	0	0	0	0	0	0	0	0	0	0	0	0	0	0	0	0	0	0	0	0	0	0	0	0	0	0	0
0ebaffb7ad38d6eeb98430b074e2078a	0	0	0	0	0	0	0	0	0	0	0	0	0	0	0	0	0	0	0	0	0	0	0	0	0	0	0	0	0	0	0	0	0	0	0	0	0	0	0	0	0	0	0	0	0	0	0	0	0
acaed71a8c021051576121093e897d84	0	0	0	0	0	0	0	0	0	0	0	0	0	0	0	0.032911	0	0	0	0	0	0	0	0	0	0	0	0	0	0	0	0	0	0	0	0	0	0	0	0	0	0	0	0	0	0	0	0	0
ad181cd1ada9e233ae2cb03005d9e892	0	0	0	0	0	0	0	0	0	0	0	0.0541321	0	0	0	0	0	0	0	0	0	0	0	0	0	0	0	0	0	0	0	0	0	0	0	0	0	0	0	0	0	0	0	0	0	0	0	0	0
64b6f336b2604576baf8e0fd2b034160	0	0	0	0	0	0	0	0	0	0	0	0.108264	0	0	0	0	0	0	0.0373154	0	0	0	0	0	0	0.252632	1.12314	0	0	0	0	0	0	0	0	0	0	0	0	0	0	0.0709622	0	0	0	0	0	0	0
e0a0d552d046cfae5a8bcf8bb91c707c	0	0	0	0	0	0	0	0	0	0	0	0	0	0	0	0	0	0	0	0	0	0	0	0	0	0	0	0	0	0	0	0	0	0	0	0	0	0	0	0	0	0	0	0	0	0	0	0	0
face199d3a5d3966cd0e26c3e438a3f0	0	0	0	0	0	0	0	0	0	0	0	0	0	0	0	0	0	0	0	0	0	0	0	0	0	0	0	0	0	0	0	0.183402	0.548697	0	0	0	0	0	0	0	0	0	0	0	0	0	0	0	0
47d011cc4bf606d64d6b234fdd3cc9f8	0	0	0	0	0	0	0	0	0	0	0	0.0902201	0	0	0	0	0	0	0	0	0	0	0	0	0	0	0	0	0.0168577	0.00775214	0	0	0	0	0	0	0	0	0	0	0	0	0	0	0	0	0	0	0
1ea3d123685a7ee4670d257563c25c74	0	0	0	0	0	0	0	0	0	0	0	0	0	0.155142	0	0	0	0	0	0	0	0	0	0	0	0	0	0	0	0	0	0	0	0	0	0	0	0.0550843	0	0	0	0	0	0	0	0	0	0	0
473c9533cbc4f6f1dca0d5ebd55074a2	0	0	0	0	0	0	0	0	0	0	0	0	0	0	0	0	0	0	0	0	0	0	0	0	0	0	0	0	0	0	0	0	0	0	0	0	0	0	0	0	0	0	0	0	0	0	0	0	0
eb45f7f9154b2bda412882debdf8911e	0	0	0	0	0	0	0	0	0	0	0	0	0	0	0	0	0	0	0	0	0	0	0	0	0	0	0	0	0.0505732	0	0	0	0	0	0	0	0	0	0	0	0	0	0	0	0	0	0	0	0
e4ad11dc5d0b1b192433eb32d8659ff5	0	0	0	0	0	0	0	0	0	0	0	0	0	0	0	0	0	0	0	0	0	0	0	0	0	0	0	0	0	0	0	0	0	0	0	0	0	0	0	0	0	0	0	0	0	0	0	0	0
35fbddb38865af477599aa77f7998a1f	0	0	0	0	0	0	0	0	0	0	0	0	0	0	0	0	0	0	0	0	0	0	0	0	0	0	0	0	0	0	0	0	0	0	0.0747524	0	0	0	0	0	0	0	0	0	0	0	0	0	0
a5e8cbb287a344b0edb67c670a7482e6	0	0	0	0	0	0	0	0	0	0	0	0	0	0	0	0	0	0	0	0	0	0	0	0	0	0	0.213254	0	0	0	0	0	0	0	0	0	0	0	0	0	0	0	0	0	0	0	0	0	0
4a4210da6eae002b4a3ffb8cdaf50993	0	0	0	0	0	0	0	0	0	0	0	0	0	0	0	0	0	0	0	0	0	0	0	0	0	0	0	0	0	0	0	0	3.36077	0	0	0	0	0	0	0	0	0	0	0	0	0	0	0	0
e25e6da2f36831e4af9d3a7354f8152e	0	0	0	0	0	0	0	0	0	0	0	0	0	0	0	0	0	0	0	0	0	0	0	0	0	0	0	0	0.0505732	0	0	0	0	0	0	0	0	0	0	0	0	0	0	0	0	0	0	0	0
6fdd7c02b1602eedf826c48bc4e05d7b	0	0	0	0	0	0	0	0	0	0	0	0	0	0	0	0	0	0	0	0	0	0	0	0	0	0	0	0	0	0	0.0254799	0	0	0	0	0	0	0	0	0	0	0	0	0	0	0	0	0	0
f9f53f73a3ba4f3e86c65c1ee6ffdcde	0	0	0	0	0	0	0	0	0	0	0	0	0	0	0	0	0	0	0	0	0	0	0	0	0	0	0.0390965	0	0	0	0	0	0	0	0	0	0	0	0	0	0	0	0	0	0	0	0	0	0
05a63386612a06cdc31931281588ef0c	0	0	0	0	0	0	0	0	0	0	0	0	0	0	0	0	0	0	0	0	0	0	0	0	0	0	0	0	0	0	0	0	0	0	0	0	0	0	0	0.0524109	0	0	0	0	0	0	0	0	0
823f5e338b8f86dac108a2a5edb836b2	0.339839	0	0	0	0.33737	0	0	0.321234	0	0	0	0	0	0	0	0	0	0	0	0	0	0	0	0	0	0	0	0	0	0	0	0	0	0	0.336386	0	0	0	0	0	0	0.667045	0	0	0	0	0	0	0
8765c8b9a6300b2a17a9cfa64e4a6c4c	0	0	0	0	0	0	0	0	0	0	0	0	0	0	0	0	0	0	0	0	0	0	0	0	0	0	0.0568677	0	0	0	0	0	0	0	0	0	0	0	0	0	0	0	0	0	0	0	0	0	0
690e53604b812986c218ded226babff7	0	0	0	0	0	0	0	0	0	0	0	0	0	0	0	0	0	0	0	0	0	0	0	0	0	0	0	0	0	0.0516809	0	0	0	0	0	0	0	0	0	0	0	0	0	0	0	0	0	0	0
b0238a79b1f2ea85c79e0701b312499a	0	0	0	0	0	0	0	0	0	0	0	0	0	0	0	0	0	0	0	0	0	0	0	0	0	0	0	0	0	0	0	0	0	0	0	0	0	0	0	0	0	0	0	0	0	0	0	0	0
6531e5113aed28cb46d17b69c5cec97a	0	0	0	0	0	0	0	0	0	0	0	0	0	0	0	0	0	0	0	0	0	0	0	0	0	0	0	0	0.0140481	0	0	0	0	0	0	0	0	0	0	0	0	0	0	0	0	0	0	0	0
af25fd37218ebfee5c487c9c3dec1392	0	0	0	0	0	0	0	0	0	0	0	0	0	0	0	0	0	0	0	0	0	0	0	0.0103482	0	0	0	0	0	0	0	0	0	0	0	0	0	0	0	0	0	0	0	0	0	0	0	0	0
6ac0fbd0095e32bf6964051dc24a89b7	0	0	0	0	0	0	0	0	0	0	0	0	0	0	0	0	0	0	0	0	0	0	0	0	0	0	0	0	0	0.0775214	0	0	0	0	0	0	0	0	0	0	0	0	0	0	0	0	0	0	0
918eb8fe919038d9c22e43d43b4238a8	0	0	0	0	0	0	0	0	0	0	0	0	0	0	0	0	0	0	0	0	0	0	0	0	0	0	0	0	0	0	0	0	0	0	0	0	0	0	0	0	0	0	0	0	0	0	0	0	0
4174e90d9bd9be0973f694e1575a12c8	0	0	0	0	0	0	0	0	0	0	0	0	0	0	0	0	0	0	0	0	0	0	0	0	0	0	0	0	0	0	0	0	0	0	0.0934405	0	0	0	0	0	0	0	0	0	0	0	0	0	0
28400033019ee7056b4fc6040af066cd	1.04446	5.44401	0	2.60587	0	0	0	0	0	0	0	0	0	0	0	0	0	0	0	0	0	0	0	0	0	0	0	0	0	0	8.79905	6.60248	0	0.030023	4.50383	0	0	7.87705	2.22665	8.21104	0	5.93244	0	0	0	0	0	0	0
ee8f811d314e153b0757a8ce428c6875	0	0	0	0	0	0	0	0	0	0	0	0	0	0	0	0	0	0	0	0	0	0	0	0	0	0	0	0	0	0	0.0169866	0	0	0	0	0	0	0	0	0	0	0	0	0	0	0	0	0	0
c5a8600767efcaee5f1741496ebfaf56	0	0	0	0	0	0	0	0	0	0	0	0	0	0	0	0	0	0	0	0	0	0	0	0	0	0	0.0550905	0	0	0	0	0	0	0	0	0	0	0	0	0	0	0	0	0	0	0	0	0	0
34b951ede127856d865ecba9daa3e0b4	0	0	0	0	0	0	0	0	0	0	0	0	0	0	0	0	0	0	0	0	0	0	0	0	0	0	0	0	0	0	0	0	0	0	0	0	0	0	0	0	0	0	0	0	0	0	0	0	0
0e54d491a54c973150af13781f15c799	0.869863	0.740353	0	0.0959669	0.957889	0.628597	0	1.04802	0.717677	0	1.10643	0	0	0	0	0	0	0	0	0	0	0.118404	0	0	0	0	0	0	0.0533828	0.0387607	0.195346	0	0	0	0	0	0	0	0	0	0	0.184502	0	0	0	0	0.10627	0	0
f7c0cbd9bae1c85ae21270de0f1e041a	0	0	0	0	0	0	0	0	0	0	0	0	0	0	0	0	0	0	0	0	0	0	0	0	0	0	0.124398	0	0	0	0	0	0	0	0	0	0	0	0	0	0	0	0	0	0	0	0	0	0
4d6ccaf13d1f3d17cebf70dafbea3f6f	0	0	0	0	0	0	0	0	0	0	0	0	0	0	0	0	0	0	0	0	0	0	0	0	0	0	0	0	0	0	0	0	0	0	0	0	0	0	0	0	0	0	0	0	0	0	0	0	0
1ae9f1b846d19c1884f29aca501a5646	0	0	0	0	0	0	0	0	0	0	0	0	0	0	0	0	0	0	0	0	0	0	0	0	0	0	0	0	0.0196673	0.0180883	0	0	0	0	0	0	0	0	0	0	0	0	0	0	0	0	0	0	0
12d143e8543c275f94306359f77a0fa8	0	0	0	0	0	0	0	0	0	0	0	0	0	0	0	0	0	0	0	0	0	0	0	0	0	0	0	0	0	0	0	0	0	0	0	0	0	0	0	0	0	0	0	0	0	0	0	0	0
bb11a9e40f0edca366bc81a9d8bf58b1	0	0	0	0	0	0	0	0	0	0	0	0	0	0	0	0	0	0	0	0	0	0	0	0	0	0	0	0	0	0.0284245	0	0	0	0	0	0	0	0	0	0	0	0	0	0	0	0	0	0	0
eccaa92d4c94bc388245cf605bf6203d	0	0	0	0	0	0	0	0	0	0	0	0.108264	0	0	0	0	0	0	0	0	0	0	0	0	0	0	0	0	0	0	0	0	0	0	0	0	0	0	0	0	0	0	0	0	0	0	0	0	0
a913aec0f873fb398a6ad1551b8c1deb	0	0	0	0	0	0	0	0	0	0	0	0	0	0	0	0.00822774	0	0	0	0	0	0	0	0	0	0	0	0	0	0	0	0	0	0	0	0	0	0	0	0	0	0.11354	0	0	0	0	0	0	0
e41e7296986b9133e3a9930fee7217df	0	0	0.0777303	0	0	0	0	0	0	0	0	0	0	0	0	0	0.0220648	0	0	0	0	0	0	0.0258705	0	0	0	0	0	0	0	0	0	0	0	0	0.021427	0	0	0	0	0	0	0	0	0	0	0	0
724f0dc5dbf1c8a7a08435a8ffc1531b	0	0	0	0	0	0	0	0	0	0	0	0.126308	0	0	0	0.0411387	0	0	0	0	0	0	0	0	0	0	0	0	0	0	0.059453	0	0	0	0	0	0	0	0	0	0	0	0	0	0	0	0	0	0
4aa217ee1c7ba9b62cd93af7103ca42a	0	0	0	0	0	0	0	0	0	0	0	0	0	0	0	0	0	0	0	0	0	0	0	0	0	0	0	0	0	0	0	0	0	0	0	0	0	0	0	0	0	0	0	0	0	0	0	0	0
b0cb803b47c64e2e6e5f2d62d83d391d	0	0	0	0	0	0	0	0	0	0	0	0	0	0	0	0	0	0	0	0	0	0	0	0	0	0	0.165272	0	0	0	0	0	0	0	0	0	0	0	0	0	0	0	0	0	0	0	0	0	0
9c3c78de3a91fac5ba47b88522a63739	0	0	0	0	0	0	0	0	0	0	0	0	0	0	0	0	0	0	0	0	0	0	0	0	0	0	0	0	0	0	0	0	0	0	0	0	0	0	0	0	0	0	0	0	0	0	0	0	0
7fabcae62ff42f2b9ae9aed3ffff3064	0	0	0	0	0	0	0	0	0	0	0	0	0	0	0	0	0	0	0	0	0	0	0	0	0	0	0	0	0	0	0	0	0	0	0	0	0	0	0	0	0	0	0	0	0	0	0	0	0
1085e4b5c60ce68541d4f64359d4748b	0	0	0	0	0	0	0	0	0	0	0	0	0	0	0	0	0	0	0	0	0	0	0	0	0	0	0	0	0	0	0	0	0	0	0	0	0	0	0	0	0	0	0	0	0	0	0	0	0
c67d7bd08ec5c52fb535e1739571b889	0	0	0	0	0	0	0	0	0	0	0	0.234572	0	0.243794	0	0.0452526	0	0	0	0	0	0.036036	0	0	0	0	0	0	0	0	0	0	0	0	0	0	0	0	0	0	0	0	0	0	0	0	0	0	0
22ab2725d4233f75d7166a3d76f11c08	0	0	0	0	0	0	0	0	0	0	0	0	0	0	0	0	0	0	0	0	0	0	0	0	0	0	0	0	0	0	0	0	0	0	0	0	0	0	0	0	0	0	0	0	0	0	0	0	0
90a0fbea764c9b0a9000d9f9176531eb	0	0	0	0	0	0	0	0	0	0	0	0	0	0	0	0	0	0	0	0	0	0	0	0	0	0	0	0	0	0	0	0	0	0	0	0	0	0	0	0	0	0	0	0	0	0	0	0	0
101637aba474a6614786486ad42acb11	0	0	0	0	0	0	0	0	0.0110412	0	0	0	0	0	0	0	0	0	0	0	0	0.0617761	0	0	0	0	0	0	0	0	0.0509597	0	0	0	0	0	0	0	0	0	0	0	0	0	0	0	0	0	0
bbfb01e566b2b8fb305a249c01a68859	0	0	0	0	0	0	0	0	0	0	0	0	0	0	0	0	0	0	0	0	0	0	0	0	0	0	0.0284338	0	0	0	0	0	0	0	0	0	0	0	0	0	0	0	0	0	0	0	0	0	0
175f9c8da337f9dacb21e62ae553d3a0	0	0	0	0	0	0	0	0	0	0	0	0	0	0	0	0	0	0	0	0	0	0	0	0	0	0.0336842	0.0177711	0	0	0	0	0	0	0	0	0	0	0	0	0	0	0	0	0	0	0	0	0	0
e04669c27388310d38deedb234542e72	0	0	0	0	0.00903669	0	0	0	0	0	0	0	0	0	0	0	0	0	0	0	0	0	0	0	0	0	0	0	0	0	0	0	0	0	0	0	0	0	0	0	0	0	0	0	0	0	0	0	0
9d456a3ba6a16d9da92c1da34d812e6d	0	0	0	0	0	0	0	0	0	0	0	0	0	0	0	0	0	0	0.0159923	0	0	0	0	0	0	0	0	0	0	0	0	0	0	0	0	0	0	0	0	0	0	0	0	0	0	0	0	0	0
2ca02e495c8b0f3ccff2e18c94985e24	0	0.470768	0	0	0	0.136322	0	0	0	0	0	0	0	0	0	0	0	0	0	0	0	0	0	0	0	0	0	0	0	0	0	0	0	0	0	0	0	0	0	0	0	0	0	0	0	0	0	0	0
3efe4018e327153524ce8feb1db016ea	0	0	0	0	0	0	0	0	0	0	0	0	0	0	0	0	0	0	0	0	0	0	0	0	0	0	0	0	0	0	0	0	0	0	0	0	0	0	0	0	0	0.141924	0	0	0	0	0	0	0
5f27df8367373f19fb08c9131e988464	0	0	0	0	0	0	0	0	0	0	0	0	0	0	0	0	0	0	0	0	0	0	0	0	0	0	0	0	0	0	0	0	0	0	0	0	0	0	0	0	0	0	0	0	0	0	0	0	0
ca60b3df094c5d74a2e30cb1a2a3d173	0	0	0	0	0	0	0	0	0	0	0	0	0	0	0	0	0	0	0	0	0	0	0	0	0	0	0	0	0	0.0155043	0	0	0	0	0	0	0	0	0	0	0	0	0	0	0	0	0	0	0
497d484119b1811a7345c0db465f495f	0	0	0	0	0	0	0	0	0	0	0	0	0	0	0	0	0	0	0.0159923	0	0	0	0	0	0	0	0.0550905	0	0	0.0129202	0	0	0	0	0.130817	0.0441576	0	0	0	0	0	0	0	0	0	0	0	0	0
d5145c6de48908fea9a90363137e1ac0	0.0841803	0.024142	55.3206	0.0369104	0.0813302	1.00727	47.9644	1.02393	0.596224	16.2585	0.316122	1.10069	15.7544	0	29.1942	0.497779	0.0617815	0.0908755	0.106615	0	4.82026	0.576577	0.0347488	0	0.406711	0	0	0	0	0	0	0	0	0	0	0	0	0.143219	62.1801	0	0	0	0	0	0	0	0	0	0
54226570e33d6b4f145eb54bb6e8ce7b	0	0	0	0	0	0	0	0	0	0	0	0	0	0	0	0	0	0	0	0	0	0	0	0	0	0	0	0	0.0618116	0.0387607	0	0	0	0	0	0	0	0	0	0	0	0	0	0	0	0	0	0	0
b6ff4b404c682d5a08e7b2931bdb60c4	0	0	0	0	0	0	0	0	0	0	0	0	0	0	0	0	0	0	0	0	0	0	0	0	0	0	0	0	0	0	0	0	0	0	0	0	0	0	0	0	0	0	0	0	0	0	0	0	0
2d76b9b83fc0b70d88f3e8731e41161a	0	0	0	0	0	0	0	0	0	0	0	0	0	0	0	0	0	0	0	0	0	0	0	0	0	0	0	0	0	0	0	0	0	0	0	0.0169837	0	0	0	0	0	0	0	0	0	0	0	0	0
81c6b8ebdc3de57090fd05b9f71ccd05	0.224481	0	0	0	0.201819	0	0	0.204786	0.447168	0	0	0	0	0	0	0	0	0	0	0	0	0	0	0	0	0	0	0	0	0	0.59453	0	0	0	0	0	0	0.0881348	0	0.279525	0	0.936702	0	0	0	0	0	0	0
417aa541113deb464d23a14c9e6d6fe7	0	0	0	0	0	0	0	0	0	0	0	0	0	0	0	0	0	0	0	0	0	0	0	0	0	0	0	0	0	0	0	0	0	0	0	0.227582	0	0	0	0	0	0	0	0	0	0	0	0	0
f63744eb154f70f4fd3ab25896b718fa	0	0	0	0	0	0	0	0	0	0	0	0	0	0	0	0	0	0	0	0	0	0	0	0	0	0	0	0	0	0	0	0	0	0	0	0	0	0	0	0	0	0	0	0	0	0	0	0	0
57bd4bd33819f7d7be8df3c23ed7ee3e	0	0	0	0	0	0	0	0	0	0	0	0	0	0	0	0	0	0	0	0	0	0	0	0	0	0	0	0	0	0	0	0	0	0	0	0	0	0	0	0	0	0	0	0	0	0	0	0	0
727b6857e36776cfb4860808b60086f8	0	0	0	0	0	0	0	0	0	0	0	0	0	0	0	0.0123416	0	0	0	0	0	0	0	0	0	0	0	0	0	0	0	0	0	0	0	0	0	0	0	0	0	0	0	0	0	0	0	0	0
3d4b28a0528921f56f54b852ec5c1274	0	0	0	0	0	0	0	0	0	0	0	0	0	0	0	0	0	0	0	0	0	0	0	0	0	0.235789	0.367863	0	0	0	0	0	0	0	0	0	0	0	0	0	0	0	0	0	0	0	0	0	0
6f13e58ac927cc5ebc120a0e0f94c0d2	0	0	0	0	0	0	0	0	0	0	0	0	0	0	0	0	0	0	0	0	0	0	0	0	0	0	0	0	0.0449539	0	0	0	0	0	0	0	0	0	0	0	0	0	0	0	0	0	0	0	0
e95d3b490b501cc04f2b1d423a3d3d6e	0	0	0	0	0	0	0	0	0	0	0	0	0	0	0	0	0	0	0	0	0	0	0	0	0	0	0	0	0	0	0	0	0	0	0	0	0	0	0	0	0	0	0	0	0	0	0	0	0
1971287b2cbb3d87e3fe5f9345504eaa	0	0	0	0	0	0	0	0	0	0	0	0	0	0	0	0	0	0	0	0	0	0	0	0	0	0	0	0	0	0.0103362	0	0	0	0	0	0	0	0	0	0	0	0	0	0	0	0	0	0	0
2c62e5599bbb091a0e171fa6672ebd1b	0	0	0	0	0	0	0	0	0	0	0	0	0	0	0	0	0	0	0	0	0	0	0	0	0	0	0.0195483	0	0.0365251	0	0	0	0	0	0	0	0	0	0	0	0	0	0	0	0	0	0	0	0
bb8dd4e9a454c8404e0cd6f266e14a29	0	0	0	0	0	0	0	0	0	0	0	0	0	0	0	0	0	0	0	0	0	0	0	0.416516	0	0	0	0	0	0	0	0	0	0	0	0	0	0	0	0	0	0	0	0	0	0.21405	0	0	0
cc69d24aaf9ab32bafba8fd60bb1ddcb	0	0	0	0	0	0	0	0	0	0	0	0	0	0	0	0	0	0	0	0	0	0	0	0	0	0	0	0	0	0	0	0	0	0	0	0	0	0	0	0	0	0	0	0	0	0	0	0	0
f32143b984e706287b51af2487f268f6	0	0	0	0	0	0	0	0	0	0	0	0	0	0	0	0	0	0	0	0	0	0	0	0	0	0	0	0.0357322	0	0	0	0	0	0	0.579331	0.0339674	0	0	0	0	0	0	0	0	0	0	0	0	0
413e457d22491dd04a12d14b215c336f	0	0	0	0	0	0	0	0	0	0	0	0	0	0	0	0	0	0	0	0	0	0	0	0	0	0	0.0195483	0	0	0	0	0	0	0	0	0	0	0	0	0	0	0	0	0	0	0	0	0	0
aea8a3c6c20630737d7364804baf9ec9	0	0	0	0	0	0	0	0	0	0	0	0	0	0	0	0	0	0	0	0	0	0	0	0	0	0.0421053	0	0	0	0	0	0	0	0	0	0	0	0	0	0	0	0	0	0	0	0	0	0	0
8ef836b8413037637f6d4be29b3dd84d	0	0	0	0	0	0	0	0	0	0	0	0	0	0	0	0	0	0	0	0	0	0	0	0	0	0.155789	0.291447	0	0	0	0	0	0	0	0	0	0	0	0	0	0	0	0	0	0	0	0	0	0
fd4e50a267005b0d733b3001c6692609	0	0	0	0	0	0	0	0	0	0	0	0	0	0	0	0	0	0	0	0	0	0	0	0	0	0	0	0	0	0	0	0	0	0	0	0.0849185	0	0	0	0	0	0	0	0	0	0	0	0	0
4da718357a75c74fb468423711091d9a	0	0	0	0	0	0	0	0	0	0	0	0	0	0	0	0	0	0	0	0	0	0	0	0	0	0	0	0	0	0	0	0	0	0	0	0	0	0	0	0	0	0	0	0	0	0	0	0	0
ecf15dd842aaa1f3136973b479dc9eb9	0	0	0	0	0	0	0	0	0	0	0	0	0	0	0	0	0	0	0	0	0	0	0	0	0	0	0	0	0.140481	0.126618	0	0	0	0	0	0	0	0	0	0	0	0	0	0	0	0	0	0	0
326161e209eaf33db671f7b4753ac70f	0.258777	0	0	0	0	0.113602	0	0.0722775	0	0	0	0	0	0	0	0	0	0	0	0	0	0	0	0	0	0	0	0	0	0	0	0	0	0	0	0	0	0	0	0	0	0	0	0	0	0	0	0	0
f95e4dff98343e3e05b004617cbc7a04	0	0	0	0	0	0	0	0	0	0	0	0	0	0	0	0	0	0	0	0	0	0	0	0	0	0	0	0	0.0168577	0	0	0	0	0	0	0	0	0	0	0	0	0	0	0	0	0	0	0	0
139bb4a60107bfe15335f68432bdaf07	0	0	0	0	0	0	0	0	0	0	0	0	0	0	0	0	0	0	0	0	0	0	0	0	0	0	0	0	0	0	0	0	0	0	0	0	0	0	0	0	0	0	0	0	0	0	0	0	0
43f8b27159abbbfbc638e713e6e4b197	0	0	0	0	0	0	0	0	0	0	0	0	0	0	0	0	0	0	0	0	0	0	0	0	0	0	0	0	0.0280962	0	0	0	0	0	0	0	0	0	0	0	0	0	0	0	0	0	0	0	0
2a66c670bd3216b549671afaf30ae60b	0	0	0	0	0	0	0	0	0	0	0	0	0	0	0	0	0	0	0	0	0	0	0	0	0	0	0.0408736	0	0	0	0	0	0	0	0	0	0	0	0	0	0	0	0	0	0	0	0	0	0
1d9cf14f3e63d7214100c4873a025d2c	0	0	0	0	0	0	0	0	0	0	0	0	0	0	0	0.0287971	0	0	0	0	0	0	0	0	0	0	0	0	0	0	0	0	0	0	0	0	0	0	0	0	0	0	0	0	0	0	0	0	0
9d8f11a810f3d470dfc528992bccc758	0	0	0	0	0	0	0	0	0	0	0	0	0	0	0	0	0	0	0	0	0	0	0	0	0	0	0	0	0	0	0	0	0	0	0	0	0	0	0	0	0	0	0	0	0	0	0	0	0
4cc538ca58cef3e61fad868a12c849ec	0	0	0	0	0	0	0	0	0	0	0	0	0	0	0	0	0	0	0	0	0	0	0	0	0	0	0	0.0535982	0.37087	0.12145	0	0	0	0	0	0	0	0	0	0	0	0	0	0	0	0	0	0	0
93ef05c95965739b14d96265cf1bfb7f	0	0	0	0	0	0	0	0	0	0	0	0	0	0	0	0	0	0	0	0	0	0	0	0	0	0	0	0	0	0	0	0	0	0	0	0	0	0	0	0	0	0	0	0	0	0	0	0	0
b33505389f2848a436b7fa916ab96854	0	0	0	0	0	0	0	0	0	0	0	0	0	0	0	0	0	0	0	0	0	0	0	0	0	0.16	0.0764159	0	0	0	0	0	0	0	0	0	0	0	0	0	0	0	0	0	0	0	0	0	0
4bc21c878d350cf6590b8abeba879c18	1.36559	1.09444	0	0.150102	1.90975	0.727052	0	1.3532	1.61201	0	4.32034	5.68387	0	15.0931	0	0.394932	0.063988	0	0.629031	0	1.22549	1.77091	0	0	0	0	0	0	0	0	0	0	0	0	0	0	0	0	0	0	0	0	0	0	0	0	0	0	0
cd07e38dd7161861f03b1c959620531c	0	0	0	0	0	0	0	0	0	0	0	0	0	0	0	0	0	0	0	0	0	0	0	0	0	0	0	0	0	0	0	0	0	0	0	0	0	0	0	0	0	0	0	0	0	0	0	0	0
3c048f958b057b98320c1ee8759b0814	0	0	0	0	0	0	0	0	0	0	0	0	0	0	0	0	0	0	0	0	0	0	0	0	0	0	0.135061	0	0	0	0	0	0	0	0	0	0	0	0	0	0	0	0	0	0	0	0	0	0
682c6b06bfb2f344af56010651cf41c5	0	0	0	0	0	0	0	0	0	0	0	0	0	0	0	0	0	0	0	0	0	0	0	0	0	0	0	0	0	0.0310086	0	0	0	0	0	0	0	0	0	0	0	0	0	0	0	0	0	0	0
07863e38561b36b244cd0d0b22dfb267	0	0	0	0	0	0	0	0	0	0	0	0	0	0	0	0	0	0	0	0	0	0	0	0	0	0	0	0	0	0	0	0	0	0	0	0	0	0	0	0	0	0	0	0	0	0	0	0	0
ae5ffb0b29f3a494e065c917cb171303	0	0	0	0	0	0	0	0	0	0	0	0.396969	0	0.177305	0	0	0	0	0	0	0	0	0	0	0	0	0	0	0	0	0	0	0	0	0	0	0	0	0	0	0	0	0	0	0	0	0	0	0
742cb7a7a29c4d2a5ee60a911c7ffe14	0	0	0	0	0	0	0	0	0	0	0	0	0	0	0	0	0	0	0	0	0	0	0	0	0	0	0.645092	0	0	0	0	0	0	0	0	0	0	0	0	0	0	0	0	0	0	0	0	0	0
6352d46a3bfdbd80f09798abfb285d97	0	0	0	0	0	0	0	0	0	0	0	0	0	0	0	0	0	0	0	0	0	0	0	0	0	0	0.103073	0	0	0	0	0	0	0	0	0	0	0	0	0	0	0	0	0	0	0	0	0	0
421bb38071dda039f0e4ae4f1360c6d5	0	0	0	0	0	0	0	0	0	0	0	0	0	0	0	0	0	0	0	0	0	0	0	0	0	0	0	0	0	0	0	0	0	0	0	0	0	0	0	0	0	0	0	0	0	0	0	0	0
844d27225648fa0c029b9c1df7d36b4b	0	0	0	0	0	0.113602	0	0	0	0.112794	3.37197	0.433057	0	0	0	4.10976	89.5126	0.181751	5.81588	84.4587	9.55882	2.37838	86.0912	0.188855	3.30452	0.0505263	0.494038	0	0	0	0	2.47593	0	0	1.92487	1.20584	65.7203	1.98303	0.332336	0.349406	0	1.47601	0	0.233188	35.3665	0.345774	0	0	0
0a2a51861396762e846900d6c329167d	0	0	0	0	0	0	0	0	0	0	0	0	0	0	0	0	0	0	0	0	0	0	0	0	0	0	0	0	0	0	0	0	0	0	0	0	0	0	0	0	0	0	0	0	0	0	0	0	0
30162461abbce35d28614254efb05853	5.72426	3.07408	0.142506	1.03103	6.44316	5.02121	0	5.87857	5.58684	1.33742	5.32139	3.19379	0	5.74025	0	0.724041	0.114737	0	0.804947	0.0913302	0	1.88417	0.159844	0	2.84698	0	0.0373194	0	0	0	0	0	0	0.0567101	0	0	0	0	0	0	0	0	2.74849	0.995777	0.357289	0	3.63974	0	0
d2208fe5c867dc77565ddbce822fd509	0	0	0	0	0	0	0	0	0	0	0	0	0	0	0	0	0.0419232	0	0	0.913302	0	0	0.0185327	0	0	0	0.00710846	0	0	0	0	0	0	0	0	0	0.189272	0	0	0	0	0	0	0	0.102082	0	0	0	0
416b1aba4bba6daf0fbdc056704e8a1a	0	0	0	0	0	0	0	0	0	0	0	0	0	0	0	0	0	0	0	0	0	0	0	0	0	0	0	0	0	0	0	0	0	0	0	0	0	0	0	0	0	0	0	0	0	0	0	0	0
876094367ab37fc992d286825a56cb0d	0	0	0	0	0	0	0	0	0	0	0	0	0	0	0	0	0	0	0	0	0	0	0	0	0	0	0	0	0	0	0	0	0	0	0	0	0	0	0	0	0	0	0	0	0	0	0	0	0
e56418a3d2bd4a32eab3473ed3cee9ae	0	0	0	0	0	0	0	0	0	0	0	0	0	0	0	0	0	0	0	0	0	0	0	0	0	0	0.127952	0	0	0	0	0	0	0	0	0	0	0	0	0	0	0	0	0	0	0	0	0	0
7d8fea05717238488a02ec18e4681399	0	0	0	0	0	0	0	0	0	0	0	0	0	0	0	0	0	0	0	0	0	0	0	0	0	0	0	0	0	0.0232564	0	0	0	0	0	0	0	0	0	0	0	0	0	0	0	0	0	0	0
a6e3a651a247cff37bbca817e4ffae6e	0	0	0	0	0	0	0	0	0	0	0.368809	0.451101	0	0.576241	0	0.0452526	0	0	0	0	0.735294	0.0772201	0	0	0	0	0	0	0	0	0	0	0	0	0	0	0	0	0	0	0	0	0	0	0	0	0	0	0
da4394d4cb3db90d5dd74013c9c7cada	0	0	0	0	0	0	0	0	0	0	0	0	0	0	0	0	0	0	0	0	0	0	0	0	0	0	0	0	0.059002	0	0	0	0	0	0	0	0	0	0	0	0	0	0	0	0	0	0	0	0
7fb89576053ed94d41cf92e5d781b1e9	0	0	0	0	0	0	0	0	0	0	0	0	0	0	0	0	0	0	0	0	0	0	0	0	0	0	0.0284338	0	0	0	0	0	0	0	0	0	0	0	0	0	0	0	0	0	0	0	0	0	0
885a8ff648d03fcf2bd8d52924205a77	0	0	0	0	0	0	0	0	0	0	0	0.0721761	0	0	0	0	0	0	0	0	0	0	0	0	0	0	0	0	0	0	0	0	0	0	0	0	0	0	0	0	0	0	0	0	0	0	0	0	0
bbb0ceda4320432444dd565ce7a66602	0	0	0	0	0	0	0	0	0	0	0	0	0	0	0	0	0	0	0	0	0	0	0	0	0	0	0	0	0	0	0	0	0	0	0	0	0	0	0	0	0	0	0	0	0	0	0	0	0
74e208c879e601f4b35a4d300ed4a865	0	0	0	0	0	0	0	0	0	0	0	0	0	0	0	0	0	0	0	0	0	0	0	0	0	0	0	0	0.207912	0	0	0	0	0	0	0	0	0	0	0	0	0	0	0	0	0	0	0	0
b828f1980c1df85a651e60b029e098c5	0	0	0	0	0	0	0	0	0	0	0	0	0	0	0	0	0	0	0	0	0	0	0	0	0	0.0421053	0.0444279	0	0	0	0	0	0	0	0	0	0	0	0	0	0	0	0	0	0	0	0	0	0
286a7b3a574aa15aaab31eb6fdc6d3ff	0	0	0	0	0	0	0	0	0	0	0	0	0	0	0	0	0	0	0	0	0	0	0	0	0	0	0	0	0	0.0801054	0	0	0	0	0	0	0	0	0	0	0	0	0	0	0	0	0	0	0
6e20125c14dc58270cf094855add9057	0	0	0	0	0	0	0	0	0	0	0	0	0	0	0	0	0	0	0	0	0	0	0	0	0	0	0	0	0	0	0	0	0	0	0	0	0	0	0	0	0	0	0	0	0	0	0	0	0
c59f0c360838046f428c54e185c4cee8	0	0	0	0	0	0	0	0	0	0	0	0.0902201	0	0.0886525	0	0	0	0	0	0	0	0	0	0	0	0	0	0	0	0	0	0	0	0	0	0	0	0	0	0	0	0	0	0	0	0	0	0	0
9c59a537746b224c955e5e34fe4449b9	0	0	0	0	0	0	0	0	0	0	0	0	0	0	0	0	0	0	0	0	0	0	0	0	0	0	0	0	0.0309058	0	0	0	0	0	0	0	0	0	0	0	0	0	0	0	0	0	0	0	0
734d93505c3fe7ed031123286a17c99f	0	0	0	0	0	0	0	0	0	0	0	0	0	0	0	0	0	0	0	0	0	0	0	0	0	0	0	0	0.0730501	0.103362	0	0	0	0	0	0	0	0	0	0	0	0	0	0	0	0	0	0	0
b22b54f8067f1d40ba8f1b12aea29d40	0.0280601	0	0	0	0.0301223	0	0	0.0522004	0	0	0	0.451101	0	0.753546	0	0.0534803	0.0176519	0	0.245216	0	0.898693	0.28314	0	0	0.559227	0	0	0	0	0	0.382198	0.504356	0.48011	0	0.598019	0	0	0.56186	0	0.524109	0	0	0	0	0	0	0	0	0
bd6f3e4fbbda33979fcde2f651439706	0	0	0	0	0	0	0	0	0	0	0	0	0	0	0	0	0	0	0	0	0	0.0566281	0	0	0	0	0	0	0.0365251	0.0258405	0	0	0	0	0	0	0	0	0	0	0	0	0	0	0	0	0.0398512	0	0
3c9f2fb0ba517074a9eea9f6f508e779	0	0	0	0	0	0	0	0	0	0	0	0	0	0	0	0	0	0	0	0	0	0	0	0	0	0	0	0	0	0	0	0	0	0	0	0	0	0	0	0	0	0	0	0	0	0	0	0	0
24a2d2f4249b071483d7b054fab41f0e	0	0	0	0	0	0	0	0	0	0	0	0	0	0	0	0	0	0	0	0	0	0	0	0	0	0	0	0	0	0	0	0	0	0	0	0	0	0	0	0	0	0	0	0	0	0	0	0	0
805d27077e9161fcd936abe547eac0f4	0	0	0	0	0	0	0	0	0	0	0	0	0	0	0	0	0	0	0	0	0	0	0	0	0	0.0589474	0.33232	0	0	0	0	0	0	0	0	0	0	0	0	0	0	0	0	0	0	0	0	0	0
866822deb27cba1efbb62b11de346a8f	0	0	0	0	0	0	0	0	0	0	0	0	0	0	0	0	0	0	0	0	0	0	0	0	0	0	0	0	0.0533828	0.0465128	0	0	0	0	0	0	0	0	0	0	0	0	0	0	0	0	0	0	0
e422a57938d100fe6f25c10d0669ffa7	0	0	0	0	0	0	0	0	0	0	0	0	0	0	0	0.0123416	0	0	0	0	0	0	0	0	0	0	0	0	0	0	0	0	0	0	0	0	0	0	0	0	0	0	0	0	0	0	0	0	0
e922d671c638593af3591900ab79f504	0	0	0	0	0	0	0	0	0	0	0	0	0	0	0	0	0	0	0	0	0	0	0	0	0	0	0	0	0	0	0	0	0	0	0	0	0	0	0	0	0	0	0	0	0	0	0	0	0
d5c79d7e7eec463f80fcdfd5727e5185	0	0	0	0	0	0	0	0	0	0	0	0	0	0	0	0	0	0	0	0	0	0	0	0	0	0	0	0	0	0	0	0	0	0	0	0	0	0	0	0	0	0	0	0	0	0	0	0	0
79e067f69fe9acbc7de8ab8264b0c945	0	0	0	0	0	0	0	0	0	0	0	0	0	0	0	0	0	0	0	0	0	0	0	0	0	0	0	0	0	0	0	0	0	0	0	0	0	0	0	0	0	0	0	0	0	0	0	0	0
e61b3bc1448d41a79383c76b558492cd	0	0	0	0	0	0	0	0	0	0	0	0	0	0	0	0	0	0	0	0	0	0	0	0	0	0	0	0	0	0	0	0	0	0	0	0	0	0	0	0	0	0	0	0	0	0	0	0	0
2cbd4711800dee748461e3ca4837ca4c	0	0	0	0	0	0	0	0	0	0	0	0	0	0	0	0	0	0	0	0	0	0	0	0	0	0	0	0	0	0	0	0	0	0	0	0	0	0	0	0	0	0	0	0	0	0	0	0	0
dcafcef87ae11fc8921908235064e3c0	0	0	0	0	0	0	0	0	0	0	0	0	0	0	0	0	0	0	0	0	0	0	0	0	0	0	0	0	0	0	0	0	0	0	0	0	0	0	0	0	0	0	0	0	0	0	0	0	0
7dde751b6dc0665bb4d6e91a1f721707	0	0	0	0	0	0	0	0	0	0	0	0	0	0	0	0	0	0	0	0	0	0	0	0	0	0	0	0	0	0	0	0	0	0	0	0	0	0	0	0	0	0	0	0	0	0	0	0	0
fc1aed28eb75ff013b438c09bfd54e6a	0	0	0	0	0	0	0	0	0	0	0	0	0	0	0	0	0	0	0	0	0	0	0	0	0	0	0	0	0.0337154	0.0284245	0	0	0	0	0	0	0	0	0	0	0	0	0	0	0	0	0	0	0
cd34348e43099c111b68bcd3393edf4b	0	0	0	0	0	0	0	0	0	0	0	0	0	0	0	0	0	0	0	0	0	0	0	0	0	0	0	0	0	0	0	0	0	0	0	0	0	0	0	0	0	0	0	0	0	0	0	0	0
f59bcafe07882e701ea9946439df397e	0	0	0	0	0	0	0	0	0	0	0	0	0	0	0	0	0	0	0	0	0	0	0	0	0	0.185263	0.485152	0	0	0	0	0	0	0	0	0	0	0	0	0	0	0	0	0	0	0	0	0	0
d91dd626935ca290208892524b5d5534	0	0	0	0	0	0	0	0	0	0	0	0	0	0	0	0	0	0	0	0	0	0	0	0	0	0	0	0	0	0	0	0	0	0	0.579331	0	0	0	0	0	0	0	0	0	0	0	0	0	0
958e09df5d35c1353dd80e292d0da53d	0	0	0	0	0	0	0	0	0	0	0	0	0	0	0	0	0	0	0	0	0	0	0	0	0	0	0.0444279	0	0	0	0	0	0	0	0	0	0	0	0	0	0	0	0	0	0	0	0	0	0
ee6cf99492c450cb69c77c2317e752c3	0	0	0	0	0	0	0	0	0	0	0	0	0	0	0	0	0	0	0	0	0	0	0	0	0	0	0	0	0	0	0.492611	0	0	0	0.579331	0	0	1.14575	0	0.489168	0	0.510928	0	0.189072	0	0	0.10627	0	0
8661474bd5b9ec6c0ea98748574a45f0	0	0	0	0	0	0	0	0	0	0	0	0	0	0	0	0	0	0	0	0	0	0	0	0	0	0.197895	0.303887	0	0	0	0	0	0	0	0	0	0	0	0	0	0	0	0	0	0	0	0	0	0
9f982f584a436383acbdf9d5ea3cf5d9	0	0	0	0	0	0	0	0	0	0	0	0	0	0	0	0	0	0	0	0	0	0	0	0	0	0	0	0	0.022477	0.0180883	0	0	0	0	0	0	0	0	0	0	0	0	0	0	0	0	0	0	0
39c4c81a993e9178d765a3e842571d75	0	0	0	0	0	0	0	0	0	0	0	0	0	0	0	0	0	0	0	0	0	0	0	0	0	0	0	0	0	0	0	0	0	0	0	0	0	0	0	0	0	0	0	0	0	0	0	0	0
a4014017548b13a6ee5245f92af63c35	0	0	0	0	0	0	0	0	0	0	0	0	0	0	0	0	0	0	0	0	0	0	0	0	0	0	0	0	0	0	0	0	0	0	0	0	0	0	0	0	0	0	0	0	0	0	0	0	0
56ee43ddbacb90ee5637be6e3ce6039c	0	0	0	0	0	0	0	0	0	0	0	0	0	0	0	0	0	0	0	0	0	0	0	0	0	0	0	0	0	0	0	0	0	0	0	0	0	0	0	0	0	0	0	0	0	0	0	0	0
441101e5a1903427304d82ca281c930f	4.04377	0	0	0	0	0	0	0	0	0	0	0	0	0	0	0	0	0	0	0	0	0	0	0	0	0	0	0	0	0	0	0	0	0	0	0	0	0	0	0	0	0	0	0	0	0	0	0	0
82053c66e69dafe3f924d229dd3854bc	0	0	0	0	0	0	0	0	0	0	0	0	0	0	0	0	0	0	0	0	0	0	0	0	0	0.109474	0.0639761	0	0	0	0	0	0	0	0	0	0	0	0	0	0	0	0	0	0	0	0	0	0
6271470ad052a5206f2ed968d68d9fb2	0	0	0	0	0	0	0	0	0	0	0	0	0	0	0	0	0	0	0	0	0	0	0	0	0	0	0	0	0	0	0	0	0	0	0	0	0	0	0	0	0	0	0	0	0	0	0	0	0
41409b498608f902cbf7926161cb8b1a	0	0	0	0	0	0	0	0	0	0	0	0	0	0	0	0	0	0	0	0	0	0	0	0	0	0	0	0	0	0	0	0	0	0	0	0	0	0	0	0	0	0	0	0	0	0	0	0	0
62df161ae3a44db225ce7463cbd763fe	0	0	0	0	0	0	0	0	0	0	0	0	0	0	0	0	0	0	0	0	0	0	0	0	0	0	0	0.0393054	0.309058	0.436704	0	0	0	0	0	0	0	0	0	0	0	0	0	0	0	0	0	0	0
6e779110a68d8b6995c6a4e5b6a91723	0	0	0	0	0	0	0	0	0	0	0	0	0	0	0	0	0	0	0	0	0	0	0	0	0	0	0	0	0	0	0	0	0	0	0	0	0	0	0.36557	0	0	0	0	0	0	0	0	0	0
e6d3fb315d3131d8d64ed280e5eb7706	0.0436491	0	0	0	0	0	0	0	0	0	0.632244	0	0	0	0	0	0	0	0	0	0	0	0	0	0	0	0	0	0	0	0	0	0	0	0	0	0	0	0	0	0	0	0	0.352934	0	0	0.239107	0	0
7e55b34daa397bd5d2cc6b4d2bcffeee	0	0	0	0	0	0	0	0	0	0	0	0	0	0	0	0	0	0	0	0	0	0	0	0	0	0	0	0	0	0	0	0	0	0	0	0	0	0	0	0	0	0	0	0	0	0	0	0	0
623ce76b1f4d10b1fe11d1a4d7b1dadd	0	0	0	0	0	0	0	0	0	0	0	0	0	0	0	0	0	0	0	0	0	0	0	0	0	0	0	0	0	0	0.0254799	0	0	0	0	0	0	0	0	0	0	0	0	0	0	0	0	0	0
8839bfb09bc63188ab39a9cbcbedf029	0	0	0	0	0	0	0	0	0	0	0	0	0	0	0	0	0	0	0	0	0	0	0	0	0	0	0	0	0	0	0	0	0	0	0	0	0	0	0	0	0	0	0	0	0	0	0	0	0
b9e33de310f1906d93298bbf5130f9a3	0	0	0	0	0	0	0	0	0	0	0	0	0	0	0	0	0	0	0	0	0	0	0	0	0	0.0210526	0	0	0	0	0	0	0	0	0	0	0	0	0	0	0	0	0	0	0	0	0	0	0
37cfa9b73075ce39d8e3933d9aa59e37	0	0	0	0	0	0	0	0	0	0	0	0	0	0	0	0	0	0	0	0	0	0	0	0	0	0	0	0	0	0	0	0	0	0	0	0	0	0	0	0	0	0	0	0	0	0	0	0	0
9d875d3e3e00168303b927d661f87771	0.249423	0.0844968	0	0.0442924	0.316284	0.143896	0	0.377449	0.209782	0	0	0	0	0	0	0	0	0	0	0	0	0	0	0	0	0	0	0	0	0	0.186852	0	0	0	0	0	0	0	0	0	0	0	0	0	0	0	0	0	0
ad5dbedc5ce03888ae9a6c480f0cf616	0	0	0	0	0	0	0	0	0	0	0	0	0	0	0	0	0	0	0	0	0	0	0	0	0	0	0	0.0142929	0	0	0	0	0	0	0	0	0	0	0	0	0	0	0	0	0	0	0	0	0
e4f1250389c34e4d525116e236df6c06	0	0	0	0	0	0	0	0	0	0	0	0	0	0	0	0	0	0	0	0	0	0	0	0	0	0	0	0	0	0.0490969	0	0	0	0	0	0	0	0	0	0	0	0	0	0	0	0	0	0	0
e52c9d34fd37f3b8e741a2aba125f970	0	0.012071	0	0	0	0	0	0	0	0	0	0	0	0	0	0	0	0	0	0	0	0	0	0	0	0	0	0	0	0	0	0	0	0	0	0	0	0	0	0	0	0	0	0	0	0	0	0	0
a9bc7ce38602a501836ffd59a8a51520	0	0	0	0	0	0	0	0	0	0	0	0	0	0	0	0	0	0	0	0	0	0	0	0	0	0	0.0373194	0	0	0	0	0	0	0	0	0	0	0	0	0	0	0	0	0	0	0	0	0	0
70c4cdb3d836c3046f8732ed9b1702b1	0	0	0	0	0	0	0	0	0	0	0	0	0	0	0	0	0	0	0	0	0	0	0	0	0	0	0	0	0	0	0	0	0	0	0	0	0	0	0	0	0	0	0	0	0	0	0	0	0
1ee43866f5745d8e58b7806689bfd2c4	0	0	0	0	0	0	0	0	0	0	0	0.613497	0	0.797872	0	0	0	0	0.106615	0	0	0.030888	0	0	0	0	0	0	0	0	0	0	0	0	0	0	0	0	0	0	0	0	0	0	0	0	0	0	0
55cb1f0238a322a0ac28a6e6d5972111	0	0	0	0	0	0	0	0	0	0	0	0	0	0	0	0	0	0	0	0	0	0	0	0	0	0	0.0693075	0	0	0	0	0	0	0	0	0	0	0	0	0	0	0	0	0	0	0	0	0	0
2df8022a3631a129f0e70f58e3e9d616	0	0	0	0	0	0	0	0	0	0	0	0	0	0	0	0	0	0	0	0	0	0	0	0	0	0	0	0	0	0.0335926	0	0	0	0	0	0	0	0	0	0	0	0	0	0	0	0	0	0	0
946f1b3bf75d231e55cd9294801a6c41	1.51213	0.305798	0	0	1.31634	0.719479	0.0446466	1.14841	0.811527	0	0	0	0	0	0	0	0	0	0	0	0	0	0	0	0	0	0	0	0	0	0	0	0	0	0	0	0	0	0	0.856045	0	0	0	0	0	0	0	0	0
2f64724481ba60deb422abdb3fa7dd1b	0	0	0	0	0	0	0	0	0	0	0	0.216528	0	0	0	0	0	0	0	0	0	0	0	0	0	0	0	0	0	0	0	0	0	0	0	0	0	0	0	0	0	0	0	0	0	0	0	0	0
6a07937754845dfc79c4978e73a7c55d	0	0	0	0	0	0	0	0	0	0	0	0	0	0	0	0	0	0	0	0	0	0	0	0	0	0	0	0	0	0.0206724	0	0	0	0	0	0	0	0	0	0	0	0	0	0	0	0	0	0	0
aa1046cf5f258c7a8542a570eb1cdc54	0	0	0	0	0	0	0	0	0	0	0	0	0	0	0	0	0	0	0	0	0	0	0	0	0	0	0	0	0	0	0	0	0	0	0	0	0	0	0	0	0	0	0	0	0	0	0	0	0
42a363c2444032097ce4649f9a1c9826	0	0	0	0	0	0	0	0	0	0	0	0	0	0	0	0	0	0	0	0	0	0	0	0	0	0	0	0	0	0	0	0	0	0	0	0	0	0	0	0	0	0	0	0	0	0	0	0	0
0c0ffcedbebca428cd3f9d8a929b7f5d	0	0	0	0	0	0	0	0	0	0	0	0.18044	0	0	0	0	0	0	0	0	0	0	0	0	0	0	0	0	0	0	0	0	0	0	0	0	0	0	0	0	0	0	0	0	0	0	0	0	0
c8586af09a704d7db662c5b8fe47dd3e	0	0	0	0	0	0	0	0	0	0	0	0	0	0	0	0	0	0	0	0	0	0	0	0	0	0	0.0764159	0	0	0	0	0	0	0	0	0	0	0	0	0	0	0	0	0	0	0	0	0	0
989fdc7c9371ee142340f61756900ab9	0	0	0	0	0	0	0	0	0	0	0	0	0	0	0	0	0	0	0	0	0	0	0	0	0	0	0	0	0.160148	0	0	0	0	0	0	0	0	0	0	0	0	0	0	0	0	0	0	0	0
7f0efc5b5223317e31dfd7ca3dbc08c3	0	0	0	0	0	0	0	0	0	0	0	0	0	0	0	0	0	0	0.0373154	0	0	0	0	0	0	0	0	0	0	0	0	0	0	0	0	0	0	0	0	0	0	0	0	0	0	0	0	0	0
3b0efe072402044551e103d304e05d2d	0	0	0	0	0	0	0	0	0	0	0	0.288704	0.66568	0.243794	0	0.0452526	0	0	0.0426462	0	0	0.041184	0	0	0	0	0.0124398	0	0	0	0	0	0	0	0	0	0	0	0	0	0	0	0	0	0	0	0	0	0
7f3d5280261c2802288f57fca42438f2	0	0	0	0	0	0	0	0	0	0	0	0	0	0	0	0	0	0	0	0	0	0	0	0	0	0	0	0	0.00842886	0	0	0	0	0	0	0	0	0	0	0	0	0	0	0	0	0	0	0	0
a567340b01f8bac0add70c156a2bc80a	0	0	0	0	0	0	0	0	0	0	0	0	0	0	0	0	0	0	0	0	0	0	0	0	0	0	0	0	0	0	0	0	0	0	0	0	0	0	0	0	0	0	0	0	0	0	0	0	0
03c1fafea5c8c02097751b178d125d79	0	0	0	0	0	0	0	0	0	0	0	0	0	0	0	0	0	0	0	0	0	0	0	0	0	0	0.0373194	0	0	0	0	0	0	0	0	0	0	0	0	0	0	0	0	0	0	0	0	0	0
520da9063bb72eac3ed9b2c21db2ab1b	0	0	0	0	0	0	0	0	0	0	0	0	0	0	0	0	0	0	0	0	0	0	0	0	0	0	0	0	0	0	0	0	0	0	0	0	0	0	0	0	0	0	0	0	0	0	0	0	0
38d8f0530909fc0d1c27545c5d72dece	0	0	0	0	0	0	0	0	0	0	0	0	0	0	0	0	0	0	0	0	0	0	0	0	0	0	0	0	0	0	0	0	0	0	0	0	0	0	0	0	0	0	0	0	0	0	0	0	0
25f9fb399adffd3b24dd0d4c5d52659b	0.0436491	0	0.119186	0	0.0331345	0.530142	0.0306945	0	0.149056	0.451176	0.421496	0	1.84911	0.531915	0	0	0	0	0	0	0	0	0	0	0	0	0	0	0	0	0	0	0	0.0200153	0	0	0	0	0	0	0.0412468	0	0	0	0	0	0.464931	0	0
b1c9a7b78e810a140e0ec69255639187	0	0	0	0	0	0	0	0	0	0	0	0	0	0	0	0	0	0	0	0	0	0	0	0	0	0	0	0	0	0	0	0	0	0	0	0	0	0	0	0	0	0	0	0	0	0	0	0	0
0aeed27adfd0beadbab095b52451f70e	0	0	0	0	0	0	0	0	0	0	0	0	0	0	0	0	0	0	0	0	0	0	0	0	0	0	0	0	0	0	0	0	0	0	0	0	0	0	0	0	0	0	0	0	0	0	0	0	0
94e7e797d19c526f51123de35fbc7b21	0	0	0	0	0	0	0	0	0	0	0	0	0	0	0	0	0	0	0	0	0	0	0	0	0	0	0.119067	0	0.44392	0.237732	0	0	0	0	0	0	0	0	0	0	0	0	0	0	0	0	0	0	0
57f99931e64190248c2f02b2b0e5198e	0	0	0	0	0	0	0	0	0	0	0	0	0	0	0	0	0	0	0	0	0	0	0	0	0	0	0	0	0	0	0	0	0	0	0	0	0	0	0	0	0	0	0	0	0	0	0	0	0
36308472937be2356a91b18a2d927aef	0	0	0	0	0	0	0	0	0	0	0	0	0	0	0	0	0	0	0	0	0	0	0	0	0	0	0	0	0.101146	0	0	0	0	0	0	0	0	0	0	0	0	0	0	0	0	0	0	0	0
bcdbdb55d078a9693bbc0fdcb52b9860	0	0	0	0	0	0	0	0	0	0	0	0	0	0	0	0	0	0	0	0	0	0	0	0	0	0	0	0	0.0758597	0	0	0	0	0	0	0	0	0	0	0	0	0	0	0	0	0	0	0	0
db39b27fcd47652e81e2b63841b21c87	0	0	0	0	0	0	0	0	0	0	0	0	0	0	0	0	0	0	0	0	0	0	0	0	0	0	0	0	0	0.0490969	0	0	0	0	0	0	0	0	0	0	0	0	0	0	0	0	0	0	0
addb32c8992da25e02cfe1a18a659b3a	0	0	0	0	0	0	0	0	0	0	0	0	0	0	0	0	0	0	0	0	0	0	0	0	0	0.0547368	0.0284338	0	0	0.0284245	0	0	0	0	0	0	0	0	0	0	0	0	0	0	0	0	0	0	0
cca5b43c172b76de019eaa8578c32c6d	0	0	0	0	0	0	0	0	0	0	0	0	0	0	0	0	0	0	0	0	0	0	0	0	0	0	0.046205	0	0	0	0	0	0	0	0	0	0	0	0	0	0	0	0	0	0	0	0	0	0
15086e8b1a4a47e5d6220a8251835b48	0	0.00804732	0	0	0	0	0	0	0	0	0	0	0	0	0	0	0	0	0	0	0	0	0	0	0	0	0	0	0	0	0	0	0	0	0	0	0	0	0	0	0	0	0	0	0	0	0	0	0
afe1f91f02d87b30134bff371b5b548b	0	0	0	0	0	0	0	0	0	0	0	0	0	0	0	0	0	0	0	0	0	0	0	0	0	0	0	0	0	0	0	0	0	0	0	0	0	0.0330506	0	0	0	0	0	0	0	0	0	0	0
d727ead05161beca86abfc5081bbbb7a	0	0	0	0	0	0	0	0	0	0	0	0	0	0	0	0	0	0	0	0	0	0	0	0	0	0	0	0	0	0.496137	0	0	0	0	0	0	0	0	0	0	0	0	0	0	0	0	0	0	0
ae77c2bef012179cf9c485e49ae2b442	0	0	0	0	0	0	0	0	0	0	0	0	0	0	0	0	0	0	0	0	0	0	0	0	0	0	0	0	0	0	0	0	0	0	0	0	0	0	0	0	0	0	0	0	0	0	0	0	0
c2c465752dc09295eb8a2c6f9a457995	0	0	0	0	0	0	0	0	0	0	0	0	0	0	0	0	0	0	0	0	0	0	0	0	0	0	0.0639761	0	0	0	0	0	0	0	0	0	0	0	0	0	0	0	0	0	0	0	0	0	0
e55d2a7798f3eb19ea0c62b02ece5195	0	0	0	0	0	0	0	0	0	0	0	0	0	0	0	0	0	0	0	0	0	0	0	0	0	0	0	0	0.0280962	0	0	0	0	0	0	0	0	0	0	0	0	0	0	0	0	0	0	0	0
edd79dc20c53a5ffba2bdd72df2dadfc	0	0	0	0	0	0	0	0	0	0	0	0	0	0	0	0	0	0	0	0	0	0	0	0	0	0	0.115512	0	0	0	0	0	0	0	0	0	0	0	0	0	0	0	0	0	0	0	0	0	0
a444001f8674c8ba5f356eec96fa920e	0	0	0	0	0	0	0	0	0	0	0	0	0	0	0	0	0	0	0	0	0	0	0	0	0	0.101053	0.158163	0	0	0	0	0	0	0	0	0	0	0	0	0	0	0	0	0	0	0	0	0	0
853c4b78dcb67bcbbce3077e3495f3e9	0.595498	16.7827	41.0753	66.1803	0.442798	1.95395	0.714346	0	0	0	0	0	0	0	0	0	0	0	0	0	0	0	0	0	0	0	0	0	0	0	0	0	0	0	0	0	0	0	0	0	0	0	0	0	0	0	0	0	0
1c4b70c126a04778deaf07d1e1f1193d	0	0	0	0	0	0	0	0	0	0	0	0	0	0	0	0	0	0	0	0	0	0	0	0	0	0	0.0124398	0	0	0	0	0	0	0	0	0	0	0	0	0	0	0	0	0	0	0	0	0	0
184e4d083d3bf71917c6a7f0af698d01	0	0	0	0	0	0	0	0.0321234	0	0	0	0	0.221893	0	0	0	0	0	0	0	0	0	0	0	0	0	0	0	0	0	0	0	0	0	0	0	0	0	0	0	0	0	0	0	0	0	0	0	0
9736dafdf3d259342e272e7c9d5e6705	0	0	0	0	0	0	0	0	0	0	0	0	0	0	0	0	0	0	0	0	0	0	0	0	0	0	0	0	0	0.0335926	0	0	0	0	0	0	0	0	0	0	0	0	0	0	0	0	0	0	0
ed3839e88f4958e5d4728bac4c0249f9	0	0	0	0	0	0	0	0	0	0	0	0	0	0	0	0	0	0	0	0	0	0	0	0	0	0	0.0746388	0	0	0	0	0	0	0	0	0	0	0	0	0	0	0	0	0	0	0	0	0	0
f07c2489e7174ee6fc1b1c26219bc8eb	0	0	0	0	0	0	0	0	0	0	0	0	0	0	0	0	0	0	0.0213231	0	0	0	0	0	0	0	0	0	0	0	0	0	0	0	0	0	0	0	0	0	0	0	0	0	0	0	0	0	0
e006cfb122bc5bc925be2ce557334c8c	0	0	0	0	0	0	0	0	0	0	0	0	0	0	0	0	0	0	0	0	0	0	0	0	0	0	0	0.0285857	0.306249	0.183467	0	0	0	0	0	0	0	0	0	0	0	0	0	0	0	0	0	0	0
f6fd50c95b0a3b1eab8725d04b70e44a	0	0	0	0	0	0	0	0	0	0.0805672	0	0	0	0	0	0	0	0	0	0	0	0	0	0	0	0	0	0	0	0	0	0	0	0	0	0	0	0	0	0	0	0	0	0	0	0	0	0	0
6bac14313bd938e7940512838601748b	0	0	0	0	0	0	0	0	0	0	0	0	0	0	0	0	0	0	0	0	0	0	0	0	0	0	0	0.0714643	0	0.289413	0	0	0	0	0	0	0	0	0	0	0	0	0	0	0	0	0	0	0
3d322f9160e091a3529a356d4628c365	0	0	0	0	0	0	0	0	0	0	0	0	0	0	0	0	0	0	0	0	0	0	0	0	0	0	0.0906328	0	0	0	0	0	0	0	0	0	0	0	0	0	0	0	0	0	0	0	0	0	0
7a482fae14a40e712971a79e85b95938	0	0	0	0	0	0	0	0	0	0	0	0	0	0	0	0	0	0	0	0	0	0	0	0	0	0	0	0.0857572	0.252866	0.139538	0	0	0	0	0	0	0	0	0	0	0	0	0	0	0	0	0	0	0
f84b0167d584bdae91d510d1b355886a	0	0	0	0	0	0	0	0	0	0	0	0	0	0	0	0	0	0	0	0	0	0	0	0	0	0	0	0	0	0	0	0	0	0	0	0	0	0	0	0	0	0	0	5.14275	0.224581	0	0	0	7.7688
173fd85490e6a3a1c7bcb031b8758377	0	0	0	0	0	0	0	0	0	0	0	0	0	0	0	0	0	0	0	0	0	0	0	0	0	0	0	0	0	0	0	0	0	0	0	69.3037	0	0.484742	0	0	0	0	0	0	0.040833	0	0	0	0
79432613a87006b71180ac2c17272e2f	0	0	0	0	0	0	0	0	0	0	0	0	0	0	0	0	0	0	0	0	0	0	0	0	0	0	0	0	0	0	0	0	0	0	0	0	0	0	0	0	0	0	0	0	0	0	0	0	0
899f2334ed684095462ef26593c9d22d	0	0	0	0	0	0	0	0	0	0	0	0	0	0	0	0	0	0	0	0	0	0	0	0	0	0.0926316	0.158163	0	0	0	0	0	0	0	0	0	0	0	0	0	0	0	0	0	0	0	0	0	0
a0ab4e776e9de02be36e3abae75bc24d	1.54019	0.708164	0	0.329733	2.24712	2.46138	0	2.2647	2.82654	0	0	0	0	0	0	0	0	0	0	0	0	0	0	0	0	0	0	0	0	0	0	0	0	0	0	0	0	0	0	0	0	0	0	0	0	0	0	0	0
9a4530988da73359cfeff0fca07e3adb	0	0	0	0	0	0	0	0	0	0	0	0	0	0	0	0	0.00441297	0	0	0	0	0	0	0	0	0	0	0	0	0	0	0	0	0	0	0	0	0	0	0	0	0	0	0	0	0	0	0	0
78521d77717c2104cb777d7925f56754	0	0	0	0	0	0	0	0	0	0	0	0.848069	0	1.83954	0	0	0	0	0	0	0	0	0	0	0	0	0	0	0	0	0.74741	0	0	0	0.934405	0	0	0.275421	0	0	0	0	0	0.15756	0	0	0.53135	0	0
7b3b008110734abfcd12772634dd4020	0	0	0	0	0	0	0	0	0	0	0	0	0	0	0	0	0	0	0	0	0	0	0	0	0	0	0	0	0.14891	0	0	0	0	0	0	0	0	0	0	0	0	0	0	0	0	0	0	0	0
bbf88fa1bb8f7ca246c614761b7dbc6b	0	0	0	0	0	0	0	0	0	0	0	0	0	0	0	0	0	0	0	0	0	0	0	0	0	0.0547368	0.19726	0	0	0	0	0	0	0	0	0	0	0	0	0	0	0	0	0	0	0	0	0	0
5ca369b307fb48f893c475f72fea1ae6	1.07252	5.36354	0	2.5542	0	0	0	0	0	0	0	0	0	0	0	0	0	0	0	0	0	0	0	0	0	0	0	0	0	0	8.23849	7.65704	0	0	5.06447	0	0	7.30418	0	9.01468	0	6.0176	0	0	0	0	0	0	0
ea15b6945163d9f44e3523888716ea57	0	0	0	0	0	0	0	0	0	0	0	0	0	0	0	0	0	0	0	0	0	0	0	0	0	0	0	0	0	0	0	0	0	0	0	0.0271739	0	0	0	0	0	0	0	0	0	0	0	0	0
1b88cb503c01e71fddb0e68ff3065afb	0	0	0	0	0	0	0	0	0	0	0	0	0	0	0	0	0	0	0	0	0	0	0	0	0	0	0	0	0	0	0	0	0	0	0	0	0	0	0	0	0	0	0	0	0	0	0	0	0
58aa41b4e68626f0bac6c0340d20fd07	0	0	0	0	0	0	0	0	0	0	0	0	0	0	0	0	0	0	0	0	0	0.015444	0	0	0	0	0	0	0	0	0	0	0	0	0	0	0	0	0	0	0	0	0	0	0	0	0	0	0
230791dff14cc64ee6812a347da07bf7	0	0	0	0	0	0	0	0	0	0	0	0	0	0	0	0	0	0	0	0	0	0	0	0	0	0	0.181266	0	0	0	0	0	0	0	0	0	0	0	0	0	0	0	0	0	0	0	0	0	0
d0ae03790035c218700a7d2abd70609a	0	0	0	0	0	0	0	0	0	0	0	0	0	0	0	0.0164555	0	0	0	0	0	0	0	0	0	0	0	0	0	0	0	0	0	0	0	0	0	0	0	0	0	0	0	0	0	0	0	0	0
677c871c26e652fb6938f413843a9dff	0	0	0	0	0	0	0	0	0	0	0	0	0	0	0	0	0	0	0	0	0	0	0	0	0	0	0.0515363	0	0	0	0	0	0	0	0	0	0	0	0	0	0	0	0	0	0	0	0	0	0
f8a5d9fdf7accd1afbafad93c1b83266	0	0	0	0	0	0	0	0	0	0	0	0	0	0	0	0	0	0	0	0	0	0	0	0	0	0.0210526	0.0888557	0	0	0	0	0	0	0	0	0	0	0	0	0	0	0	0	0	0	0	0	0	0
20cc53129c8308f3a0ae833e6fb426c7	0	0	0	0	0	0	0	0	0	0	0	0	0	0	0	0	0	0	0	0	0	0	0	0	0	0	0	0	0	0	0	0	0	0	0	0	0	0	0	0	0	0	0	0	0	0	0	0	0
1cb43c88be295f6eeb5e2fc13386c8d8	0	0	0	0	0	0	0	0	0	0	0	0.162396	0	0.243794	0	0.032911	0	0	0	0	0	0	0	0	0	0	0	0.0321589	0.081479	0.00775214	0	0	0	0	0.130817	0	0	0	0	0	0	0	0	0	0	0	0	0	0
a2b9192c36376311048799598448b833	0	0	0	0	0	0	0	0	0	0	0	0	0	0	0	0	0	0	0	0	0	0	0	0	0	0	0.216808	0	0	0	0	0	0	0	0	0	0	0	0	0	0	0	0	0	0	0	0	0	0
c2de7f4af37a540287b5e7266dbff379	0	0	0	0	0	0	0	0	0	0	0	0	0	2.14982	0	0	0	0	0.181246	0	0	0	0	0	0	0	0	0	0	0	0	0	0	0	0	0	0	0	0	0	0	0	0	0	0	0	0	0	0
533a208e193d5358c06ca14595b10d04	0	0	0	0	0	0	0	0	0	0	0	0	0	0	0	0	0	0	0	0	0	0	0	0	0	0	0	0	0	0	0	0	0	0	0	0	0	0	0	0	0	0	0	0	0	0.417124	0	0	0
038a138bbbf29647773177eea6921503	0	0	0	0	0	0	0	0	0	0	0	0	0	0	0	0	0	0	0	0	0	0	0	0	0	0	0	0	0	0.105946	0	0	0	0	0	0	0	0	0	0	0	0	0	0	0	0	0	0	0
80173becf33652081ee5b1623554a27c	0.0654736	0.0563312	0	0	0.0632568	0	0	0.0441696	0.0496853	0	0	0	0	0	0	0	0	0	0	0	0	0	0	0	0	0	0	0	0	0	0	0	0	0	0	0	0	0	0	0	0	0	0	0	0	0	0	0	0
7e537c12b9af4d0e06d9c229f25d2176	0.0311779	0	0.0233191	0.0172248	0	0	0	0	0.027603	0	0.89568	0	0	0	0.0326878	0.0575942	0.0132389	0	0	0	1.14379	0.0875161	0	0	0	0	0	0	0	0	0.110413	0	0	0	0	0	0	0	0.564972	0.104822	0	0	0	0	0	0	0	0	0
3f2a7e8a2c63a396ec19b18bea45e883	0	0	0	0	0	0	0	0	0	0	0	0	0	0	0	0	0	0	0	0	0	0	0	0	0	0	0	0	0	0	0.0509597	0	0	0	0	0	0	0	0	0	0	0	0	0	0	0	0	0	0
49a50685d98cc365b247d5ada6b6955b	0	0	0	0	0	0	0	0	0	0	0.158061	0	0	0	0	0	0	0	0	0	0	0	0	0	0	0	0	0	0	0	0	0	0	0	0	0	0	0	0	0	0	0	0	0	0	0	0	0	0
7bc64dd66cb765924f536453d2614841	0	0	0	0	0	0	0	0	0	0	0	0	0	0	0	0	0	0	0	0	0	0	0	0	0	0	0	0	0	0	0	0	0	0	0	0	0	0	0	0	0	0	0	0	0	0	0	0	0
55adb4b96d29e44567268495f329ef36	0	0	0	0	0	0	0	0	0	0	0	0	0	0	0	0	0	0	0	0	0	0	0	0	0	0	0	0	0	0	0	0	0	0	0	0	0	0	0	0	0	0	0	0	0	0	0	0	0
5b9f9530c7faefee1853cbde4851471b	0	0	0	0	0	0	0	0	0	0	0	0	0	0	0	0	0	0	0	0	0	0	0	0	0	0	0	0	0	0	0	0	0	0	0	0	0	0	0	0	0	0	0	0	0	0	0	0	0
59fc79b2e9439ee3b211545a2411e317	0	0	0	0	0	0	0	0	0	0	0	0	0	0	0	0	0	0	0	0	0	0	0	0	0	0	0	0	0	0	0	0	0	0	0	0	0	0	0	0	0	0	0	0	0	0	0	0	0
8364dae75cf720733bb27471df483aa5	0	0	0	0	0	0	0	0	0	0	0	0	0	0	0	0	0	0	0	0	0	0	0	0	0	0.0126316	0	0	0	0.0103362	0	0	0	0	0.168193	0	0	0	0	0	0	0	0	0	0	0	0	0	0
2773795377a303917c422ead8a89d138	0	0	0	0	0	0	0	0	0	0	0	0	0	0	0	0	0	0	0	0	0	0	0	0	0	0	0	0	0.0168577	0	0	0	0	0	0	0	0	0	0	0	0	0	0	0	0	0	0	0	0
f1a0d6bccef827eb312b9a456995abc4	0	0	0	0	0	0	0	0	0	0	0	0	0	0	0	0	0	0	0	0	0	0	0	0	0	0	0	0	0	0	0	0	0	0	0	0	0	0	0	0	0	0	0	0	0	0	0	0	0
3dfb3c6cbb1c5b7e6290532430050d0e	1.58384	0	0	0.0812028	0	0	0	0	0	0	0	0	0	0	0	0	0	0	0	0	0	0	0	0	0	0.122105	0.0497592	0.260845	0.382108	0	0	0	0	0.103413	0	0	0	0	0	0	0	0	7.00301	1.65123	0.0561454	0	5.53932	0	4.90988
5104f8a8d14182aa575bd98834640dac	0	0	0	0	0	0	0	0	0	0	0	0	0	0	0	0	0	0	0	0	0	0	0	0	0	0	0	0	0	0	0	0	0	0	0.915717	0	0	0	0	0	0	0	0	0	0	0	0	0	0
131718688257b307714247a9c372333b	0	0	0	0	0	0	0	0	0	0	0	0	0	0	0	0	0	0	0	0	0	0	0	0	0	0	0	0	0.0280962	0.056849	0	0	0	0	0	0	0	0	0	0	0	0	0	0	0	0	0	0	0
c87170e6c89e63c9afadc3e50ff82eec	0	0	0	0	0	0	0	0	0	0	0	0	0	0	0	0	0	0	0	0	0	0	0	0	0	0	0	0.0321589	0.0955271	0.0801054	0	0	0	0	0	0	0	0	0	0	0	0	0	0	0	0	0	0	0
45ef4d1ffb87b03e362da9625319007a	0	0	0	0	0	0	0	0	0	0	0	0	0	0	0	0	0	0	0	0	0	0	0	0	0	0	0	0	0	0	0	0	0	0	0	0	0	0	0	0	0	0	0	0	0	0	0	0	0
89b4fc060d4cdf05cdc9673c383e7de2	0	0	0	0	0	0	0	0	0	0	0	0	0	0	0	0	0	0	0	0	0	0	0	0	0	0.0884211	0.0853015	0	0	0	0	0	0	0	0	0	0	0	0	0	0	0	0	0	0	0	0	0	0
8bd6157009083e38197d75e78d9e0500	0	0	0	0	0	0	0	0	0	0	0	0	0	0	0	0	0	0	0	0	0	0	0	0	0	0	0	0	0	0	0	0	0	0	0	0	0	1.1127	0	0	0	0	0	0	0	0	0	0	0
575c223fc75b10da37c0d330853e883b	0	0	0	0	0	0	0	0	0	0	0.263435	0	0	0	0	0	0	0	0	0	0	0	0	0	0	0	0	0	0	0	0	0	0	0	0	0	0	0	0	0	0	0	0	0	0	0	0	0	0
7d5fa88e447839ea2ede8c8c4787f07f	0.0218245	0	0	0	0	0	0	0	0	0	0	0.234572	0	0	0	0	0	0	0	0	0	0	0	0	0	0	0	0	0	0	0	0	0	0	0	0	0	0	0	0	0	0	0	0	0	0	0	0	0
a676b1c003900b9fc180debb1f8b8199	0	0	0	0	0	0	0	0	0	0	0	0	0	0	0	0	0	0	0	0	0	0	0	0	0	0	0	0	0	0	0	0	0	0	0	0	0	0	0	0	0	0	0	0	0	0	0	0	0
24b7009d0bf25bc31218f235d26e58f4	0	0	0	0	0	0	0	0	0	0	0	0	0	0	0	0	0	0	0	0	0	0	0.00694975	0	0	0	0	0	0	0	0	0	0	0	0	0	0	0	0	0	0	0	0	0	0	0	0	0	0
09962ffb844a57a4f7f5310db3d81980	0	0	0	0	0	0	0	0	0	0	0	0	0	0	0	0	0	0	0	0	0	0	0	0	0	0	0	0	0.22196	0	0	0	0	0	0	0	0	0	0	0	0	0	0	0	0	0	0	0	0
920d5009bcf167110f61dfb749e187fb	0	0	0	0	0	0	0	0	0	0	0	0	0	0	0	0	0	0	0	0	0	0	0	0	0	0	0	0	0	0.0413447	0	0	0	0	0	0	0	0	0	0	0	0	0	0	0	0	0	0	0
a305da264e9fff75cc2ab52fbea307e7	0	0	0	0	0	0	0	0	0	0	0	0	0	0	0	0	0	0	0	0	0	0	0	0	0	0	0.0479821	0	0	0	0	0	0	0	0	0	0	0	0	0	0	0	0	0	0	0	0	0	0
fb392699e8fde406322af60944faa4d1	0	0	0	0	0	0	0	0	0	0	0	0	0	0	0	0	0	0	0	0	0	0	0	0	0	0	0	0.0321589	0.0421443	0.0516809	0	0	0	0	0	0	0	0	0	0	0	0	0	0	0	0	0	0	0
79781edeebd5c3139001b68ef29de365	0	0	0	0	0	0	0	0	0	0	0	0	0	0	0	0	0	0	0	0	0	0	0	0	0	0	0.0497592	0	0	0	0	0	0	0	0	0	0	0	0	0	0	0	0	0	0	0	0	0	0
16b61eb1be9a7e83444811bfa622116f	0	0	0	0	0	0	0	0	0	0	0	0	0	0	0	0	0	0	0	0	0	0.015444	0	0	0	0	0	0	0	0	0	0	0	0	0	0	0	0	0	0	0	0	0	0	0	0	0	0	0
8a506b5a16c63b0bd8e7f1d1a849edfe	0	0	0	0	0	0	0	0	0	0	0	0	0	0	0	0	0	0	0	0	0	0	0	0	0	0	0	0	0	0	0	0	0	0	0	0	0	0	0	0	0	0	0	0	0	0	0	0	0
a397c66c81c3374aad8f20dddb19b7fb	0	0	0	0	0	0	0	0	0	0	0	0	0	0	0	0	0	0	0	0	0	0	0	0	0	0	0.0515363	0	0.0561924	0.0439288	0	0	0	0	0.747524	0.0679348	0	0	0	0	0	0	0	0	0	0	0	0	0
da5140c1bf7e8edafb11543d4ce4ac3c	0.330486	0	0	0	0.343394	0	0	0	0	0	0	0	0	0	0	0	0	0	0	0	0	0	0	0	0	0	0	0	0	0	0	0	0	0	0	0	0	0	0	0	0	0	0	0	0	0	0	0	0
7cf862b578fdbed85a29cf33566a2189	0	0	0	0	0	0	0	0	0	0	0	0	0	0	0	0	0	0	0	0	0	0	0	0	0	0	0	0	0	0	0	0	0	0	0	0	0	0	0	0	0	0	0	0.0567215	0	0	0	0	0
0e21ca76cad01860c6cf1dcbda899543	0	0	0	0	0	0	0	0	0	0	0	0	0	0	0	0	0	0	0	0	0	0	0	0	0	0	0.200814	0	0	0	0	0	0	0	0	0	0	0	0	0	0	0	0	0	0	0	0	0	0
c35abfacf32177cd812402ac60a81551	0	0	0	0	0	0	0	0	0	0	0	0	0	0	0	0	0	0	0	0	0	0	0	0	0	0	0	0	0.0674309	0	0	0	0	0	0	0	0	0	0	0	0	0	0	0	0	0	0	0	0
836ada4c96b35200693686f515e676fb	0	0	0	0	0	0	0	0	0	0	0	0	0	0	0	0	0	0	0	0	0	0	0	0	0	0.0421053	0.0515363	0	0	0	0	0	0	0	0	0	0	0	0	0	0	0	0	0	0	0	0	0	0
6d0a6f218f3896ef5e5f23e6842a92d2	0	0	0	0	0	0	0	0	0	0	0	0.0721761	0	0	0	0	0	0	0	0	0	0	0	0	0	0	0	0	0	0	0	0	0	0	0	0	0	0.0440674	0	0	0	0	0	0	0	0	0	0	0
142c807c0eaf66e5dbef536b869ea72d	0	0	0	0	0	0	0	0	0	0	0	0	0	0	0	0	0	0	0	0	0	0	0	0	0	0	0	0	0	0	0	0	0	0	0	0	0	0	0	0	0	0	0	0	0	0	0	0	0
50d40ea59c1804bb86273c6474087e9a	0	0	0	0	0	0	0	0	0	0	0	0	0	0	0	0	0	0	0	0	0	0	0	0	0	0	0	0	0	0	0	0	0	0	0	0	0	0	0	0	0	0	0	0	0	0	0	0	0
5d9b4661b370e1b92cfc5a0d7f6c4443	0	0	0	0	0	0	0	0	0	0	0.368809	0	0	0	0	0	0	0	0	0	0	0	0	0	0	0	0	0	0	0	0	0	0	0	0	0	0	0	0	0	0	0	0	0	0	0	0	0	0
0d624c61ce477d40d71d072a0126ff7c	0	0	0	0	0	0	0	0	0	0	0	0	0	0	0	0	0	0	0	0	0	0	0	0	0	0	0	0	0	0	0	0	0	0	0	0	0	0	0	0	0	0	0	0	0	0	0	0	0
5fdb5f453ce9492ecb6054b024bbb94a	0	0	0	0	0	0	0	0	0	0	0	0	0	0	0	0	0	0	0	0	0	0	0	0	0	0	0	0	0	0	0	0	0	0	0	0	0	0	0	0	0	0	0	0.170164	0	0	0	0	0
fda4501605b40df69e16c6fbe4ed72be	0	0	0	0	0	0	0	0	0	0	0	0	0	0	0	0	0	0	0	0	0	0	0	0	0	0	0	0	0	0	0	0	0	0	0	0	0	0	0	0	0	0	0	0	0	0	0	0	0
63aa27a83c731f27bdb1d52e7d0bec00	0	0	0	0	0	0	0	0	0	0	0	0	0	0	0	0	0	0	0	0	0	0	0	0	0	0.172632	0.1475	0	0	0	0	0	0	0	0	0	0	0	0	0	0	0	0	0	0	0	0	0	0
2a1d00d2da079cb4f6e359706c464248	0	0	0	0	0	0	0	0	0	0	0	0	0	1.04167	0	0.065822	0	0	0	0	0	0	0	0	0	0	0	0	0	0	0	0	0	0	0	0	0	0	0	0	0	0	0	0	0	0	0	0	0
af652e986bfe58c49a4ee33ddf984a29	0	0	0	0	0	0	0	0	0	0	0	0	0	0	0	0	0	0	0	0	0	0	0	0	0	0	0	0	0.325916	0.289413	0	0	0	0	0	0	0	0	0	0	0	0	0	0	0	0	0	0	0
f8195d9a9bd52f9d53e5658eaca10d0d	0	0	0	0	0	0	0	0	0	0	0	0	0	0	0	0	0	0	0	0	0	0	0	0	0	0	0	0	0	0	0	0	0	0	0	0	0	0	0	0	0	0	0	1.22266	0	0	0	0	0.745805
ee59a4fd9c6a4c6ea65421da2ae76832	0	0	0	0	0	0	0	0	0	0	0	0	0	0	0	0	0	0	0	0	0	0	0	0	0	0	0	0	0	0	0	0	0	0	0	0	0	0	0	0	0	0	0	0	0	0	0	0	0
c39cea2193e0d56af9669a1b2d5c21be	0	0	0	0	0	0	0	0	0	0	0	0	0	0	0	0	0	0	0	0	0	0	0	0	0	0	0	0	0	0	0.0339732	0	0	0	0	0	0	0	0	0	0	0	0	0	0	0	0	0	0
427f5142ae52662b7db0bdd5689461f0	0	0	0	0	0	0	0	0	0	0	0	0	0	0	0	0	0	0	0	0	0	0	0	0	0	0	0	0	0	0	0	0	0	0	0	0	0	0	0	0	0	0	0	0	0	0	0	0	0
78506ec161d95de5050e47fac85eedb7	0	0	0	0	0	0	0	0	0	0	0	0	0	0	0	0	0	0	0	0	0	0	0	0	0	0	0	0	0.0505732	0	0	0	0	0	0	0	0	0	0	0	0	0	0	0	0	0	0	0	0
e28610d405e6bd03e136091866b35d5b	0	0	0	0	0	0	0	0	0	0	0	0	0	0	0	0	0	0	0	0	0	0	0	0	0	0	0.0124398	0	0	0	0	0	0	0	0	0	0	0	0	0	0	0	0	0	0	0	0	0	0
37dd0a8e004965e523b4ec5620b1b871	0	0	0	0	0	0	0	0	0	0	0	0	0	0	0	0	0	0	0	0	0	0	0	0	0	0	0	0.0285857	0	0.0258405	0	0	0	0	0	0	0	0	0	0	0	0	0	0	0	0	0	0	0
fb129672f2d647a3b3fcd9556ea3cde8	0	0	0	0	0	0	0	0	0	0	0	0	0	0	0	0.0246832	0	0	0	0	0	0	0	0	0	0	0	0	0	0	0	0	0	0	0	0	0	0	0	0	0	0	0	0	0	0	0	0	0
2f6fcca40217b5d73ed44dbb6f0a2b20	0	0	0	0	0	0	0	0	0	0	0	0	0	0	0	0	0	0	0	0	0	0	0	0	0	0.0421053	0	0	0	0	0	0	0	0	0	0	0	0	0	0	0	0	0	0	0	0	0	0	0
39b36c65a6d366027a61a038efeec7ed	0	0	0	0	0	0	0	0	0	0	0	0	0	0	0	0	0	0	0	0	0	0	0	0	0	0	0	0	0.0365251	0	0	0	0	0	0	0	0	0	0	0	0	0	0	0	0	0	0	0	0
c5d02026f22bec3dc51ee77487ea4514	0	0	0	0	0	0	0	0	0	0	0	0	0	0	0	0	0	0	0	0	0	0	0	0	0	0	0	0	0	0	0	0	0	0	0	0	0	0	0	0	0	0	0	0	0	0	0	0	0
595d0f354a42d05010ccf36d7323701f	0	0	0	0	0	0	0	0	0	0	0	0	0	0	0	80.7594	2.27709	4.17459	75.9902	0.036967	10.7843	62.6049	2.61079	44.3318	17.336	0.08	0	0.0142929	0.022477	0	0.0169866	0	0	0	0	0	0	0	0	0	0	0	0	5.14275	0.622703	10.7025	0.783741	0	0
199b327b1931088f46631b0ce95465cc	0	0	0	0	0	0	0	0	0	0	0	0	0	0	0	0	0	0	0	0	0	0	0	0	0	0	0	0	0.0449539	0	0	0	0	0	0	0	0	0	0	0	0	0	0	0	0	0	0	0	0
a0e6889554781e53a42243008bc76760	0	0	0	0	0	0	0	0	0	0	0	0	0	0	0	0	0	0	0	0	0	0	0	0	0	0	0	0	0	0.0801054	0	0	0	0	0	0	0	0	0	0	0	0	0	0	0	0	0	0	0
0f43d0d0ffb2ecf46b02c3e150095428	0	0	0	0	0	0	0	0	0	0	0	0	0	0	0	0	0	0	0	0	0	0	0	0	0	0	0	0	0.0533828	0	0	0	0	0	0	0	0	0	0	0	0	0	0	0	0	0	0	0	0
21a38fb52a38b0ea741e6f84d422e10f	0	0	0	0	0	0	0	0	0	0	0	0	0	0	0	0	0	0	0	0	0	0	0	0	0	0	0.0302109	0	0	0	0	0	0	0	0	0	0	0	0	0	0	0	0	0	0	0	0	0	0
85ad4099dedcf6e8b9d52f32d6769c31	0	0	0	0	0	0	0	0	0	0	0	0	0	0	0	0	0	0	0	0	0	0	0	0	0	0	0	0	0	0	0	0	0	0	0	0	0	0	0	0	0	0	0	0	0	0	0	0	0
50d5d71d80e1525c64730b1ec6b3b1f4	0	0	0	0	0	0	0	0	0	0	0	0	0	0	0	0	0	0	0	0	0	0	0	0	0	0	0	0.0357322	0	0	0	0	0	0	0	0	0	0	0	0	0	0	0	0	0	0	0	0	0
ee8d03cc34a2fd9f23495f900cdc0d0e	0	0	0	0	0	0	0	0	0	0	0	0	0	0	0	0	0	0	0	0	0	0	0	0	0	0	0.0337652	0	0	0	0	0	0	0	0	0	0	0	0	0	0	0	0	0	0	0	0	0	0
c64d0b194420756c348758b5e64f855e	0	0	0	0	0	0	0	0	0	0	0	0	0	0	0	0	0	0	0	0	0	0	0	0	0	0	0	0	0	0	0	0	0	0	0	0	0	0	0	0	0	0	0	0	0	0	0	0	0
003889228fb019d22249225289a1a2d7	0	0	0	0	0	0	0	0	0	0	0	0	0	0	0	0	0	0	0	0	0	0	0	0	0	0	0	0.282284	0.904698	0.348846	0	0	0	0	0	0	0	0	0	0	0	0	0	0	0	0	0	0	0
5770d95ee91afcc6365adfe364ed731e	0.0342957	0	0	0	0	0	0	0	0	0	0	0	0	0	0	0	0	0	0	0	0	0	0	0	0	0	0	0	0	0	0	0	0	0	0	0	0	0	0	0	0	0	0	0	0	0	0	0	0
44536e7d859312677ce835c0cb53eeca	0	0	0	0	0	0	0	0	0	0	0	0	0	0	0	0.00822774	0	0	0	0	0	0	0	0	0	0	0	0	0	0	0	0	0	0	0	0	0	0	0	0	0	0	0	0	0	0	0	0	0
ea529482eeb3f6f1d2440aca51401c94	0	0	0	0	0	0	0	0	0	0	0	0	0	0	0	0	0	0	0	0	0	0	0	0	0	0	0	0	0	0	0	0	0	0	0	0	0	0	0	0	0	0	0	0	0	0	0	0	0
38b74a265030c91ab242b2a5c80cb6b8	0	0	0	0	0	0	0	0	0	0	0	0	0	0	0	0	0	0	0	0	0	0	0	0	0	0	0.0710846	0	0	0	0	0	0	0	0	0	0	0	0	0	0	0	0	0	0	0	0	0	0
9355e9a36b1194345f54953b6c83e9ef	0	0	0	0	0	0	0	0	0	0	0	0	0	0	0	0	0	0	0	0	0	0	0	0	0	0	0	0	0	0	0	0	0	0	0	0	0	0	0	0	0	0	0	0.107141	0	0	0.21254	0	0
1c293a1d541db52b96ee3d8162719a1e	0	0	0	0	0	0	0	0	0	0	0	0	0	0	0	0	0	0	0	0	0	0	0	0	0	0	0	0	1.12666	0.813975	0	0	0	0	0	0	0	0	0	0	0	0	0	0	0	0	0	0	0
707b5f47ec6b30d3c1c3c7a1fe187847	0	0	0	0	0	0	0	0	0	0	0	0	0	0	0	0	0	0	0	0	0	0	0	0	0	0	0	0	0	0.149875	0	0	0	0	0	0	0	0	0	0	0	0	0	0	0	0	0	0	0
e6f8517f6a2ff956aa29fbaa4879ec76	0	0	0	0	0	0	0	0	0	0	0	0	0	0	0	0	0	0	0.0159923	0	0	0	0	0	0	0	0	0	0	0	0	0	0	0	0	0	0	0	0	0	0	0	0	0	0	0	0	0	0
fefca143805257aa79524ec5f07e24a5	0	0	0	0	0	0	0	0	0	0	0	0	0	0	0	0	0	0	0	0	0	0	0	0	0	0	0.00710846	0	0	0	0	0	0	0	0	0	0	0	0	0	0	0	0	0	0	0	0	0	0
9382aa66cf87e44a9f82b157c644c063	0	0	0	0	0	0	0	0	0	0	0	0	0	0	0	0	0	0	0	0	0	0	0	0	0	0	0	0	0	0	0	0	0	0	0	0	0	0	0	0	0	0	0	0	0	0	0	0	0
dc4f16a0ce5baa217ae475b7185fd1ec	0	0	0	0	0	0	0	0	0	0	0	0	0	0	0	0	0	0	0	0	0	0	0	0	0	0	0	0	0.0252866	0.0258405	0	0	0	0	0	0	0	0	0	0	0	0	0	0	0	0	0	0	0
5615a5283e1fe0786bf7d83f50069339	0	0	0	0	0	0	0	0	0	0	0	0	0	0	0	0	0	0	0	0	0	0	0	0	0	0	0	0	0	0.0361766	0	0	0	0	0	0	0	0	0	0	0	0	0	0	0	0	0	0	0
05957d432c4f973b0d6aa39f0159ce7c	0	0	0	0	0	0	0	0	0	0	0	0	0	0	0	0	0	0	0	0	0	0	0	0	0	0	0	0	0	0	0	0	0	0	0	0	0	0	0	0	0	0	0	0	0	0	0	0	0
23176b4cdb324beb5a3fe424e1f7520b	0	0	0	0	0	0	0	0	0	0	0	0	0	0	0	0	0	0	0	0	0	0	0	0	0	1.88632	3.51869	0	0	0	0	0	0	0	0	0	0	0	0	0	0	0	0	0	0	0	0	0	0
6df0657325724cd19f22cd25e47af1f6	0	0	0	0	0	0	0	0	0	0	0	0	0	0	0	0	0	0	0	0	0	0	0	0	0	0	0.271898	0	0	0	0	0	0	0	0	0	0	0	0	0	0	0	0	0	0	0	0	0	0
62c4eda9b2887f4be10a38ababd40a7f	0	0	0	0	0	0	0	0	0	0	0	0	0	0	0	0	0	0	0	0	0	0	0	0	0	0	0	0	0.247247	0	0	0	0	0	0	0	0	0	0	0	0	0	0	0	0	0	0	0	0
b1a8d2c80257f5ad5df7752ad7b30e59	0	0	0	0	0	0	0	0	0	0	0	0	0	0	0	0	0	0	0	0	0	0	0	0	0	0	0.0142169	0	0	0	0	0	0	0	0	0	0	0	0	0	0	0	0	0	0	0	0	0	0
6dcc17094b257fb960c5b05be7bafb67	0	0	0	0	0	0	0	0	0	0	0	0	0	0	0	0	0	0	0	0	0	0	0	0	0	0	0	0	0.269724	0.0930257	0	0	0	0	0	0	0	0	0	0	0	0	0	0	0	0	0	0	0
e78f3be2e9b6827ebe2438ca751f70d5	0	0	0	0	0	0	0	0	0	0	0	0	0	0	0	0	0	0	0	0	0	0	0	0	0	0	0	0	0	0	0	0	0	0	0	0	0	0	0	0	0	0	0	0	0	0	0	0	0
502ef985c55917247b38582e91e6fcbe	0	0	0	0	0	0	0	0	0	0	0	0	0	0	0	0	0	0	0	0	0	0	0	0	0	0	0	0.157221	0.559114	0.400527	0	0	0	0	0	0	0	0	0	0	0	0	0	0	0	0	0	0	0
ea63573f4acf36331b2a815f1831b021	0	0	0	0	0	0	0	0	0	0	0	0	0	0	0	0	0	0	0	0	0	0	0	0	0	0	0	0	0.143291	0.131786	0	0	0	0	0	0	0	0	0	0	0	0	0	0	0	0	0	0	0
fe864e9f1f96d267ffe3fc1eef32661c	0	0	0	0	0	0	0	0	0	0	0	0	0	0	0	0	0	0	0	0	0	0	0	0	0	0	0	0	0.0702405	0	0	0	0	0	0	0	0	0	0	0	0	0	0	0	0	0	0	0	0
02cd6f47b3a022127ec201cf712cf73b	0	0	0	0	0	0	0	0	0	0	0	0	0	0	0	0	0	0	0	0	0	0	0	0	0	0	0	0	0	0	0	0	0	0	0.261633	0	0	0	0	0	0	0	0	0	0	0	0	0	0
1a9d8fabfe33d00617295495a9eda5bf	0	0	0.0414561	0	0	0	0	0	0	0	0	0	0	0	0	0	0	0	0	0	0	0	0	0	0	0	0	0	0	0	0	0	0	0	0	0	0	0	0	0	0	0	0	0	0	0	0	0	0
3393eac13ea9b80b4b8f608cd3c9a919	0	0	0	0	0	0	0	0	0	0	0	0	0	0	0	0	0	0	0	0	0	0	0	0	0	0	0	0	0	0.0310086	0	0	0	0	0	0	0	0	0	0	0	0	0	0	0	0	0	0	0
dd21ee492dafb7177595f31d9b987451	0	0	0	0	0	0	0	0	0	0	0	0	0	0	0	0	0	0	0	0	0	0	0	0	0	0	0	0	0.112385	0	0	0	0	0	0	0	0	0	0	0	0	0	0	0	0	0	0	0	0
8f343c85244263a0ea1ac3d14312d10e	0	0	0	0	0	0	0	0	0	0	0	0	0	0	0	0	0	0	0	0	0	0	0	0	0	0	0	0	0	0	0	0	0	0	0	0	0	0	0	0	0	0	0	0	0	0	0	0	0
826ea59287764527d8bdc36f2f8aaf2a	0	0	0	0	0	0	0	0	0	0	0	0	0	0	0	0	0	0	0	0	0	0	0	0	0	0	0.138615	0	0	0	0	0	0	0	0	0	0	0	0	0	0	0	0	0	0	0	0	0	0
1fcf065336782533c25037b14b0171f5	0	0	0	0	0	0	0	0	0	0	0	0	0	0	0	0	0	0	0	0	0	0	0	0	0	0	0	0	0.0702405	0.0232564	0	0	0	0	0	0	0	0	0	0	0	0	0	0	0	0	0	0	0
4bd2f0eb68b9883c4726643e4c82ffc1	0	0	0	0	0	0	0	0	0	0	0	0	0	0	0	0	0	0	0	0	0	0	0	0	0	0	0	0	0.112385	0	0	0	0	0	0	0	0	0	0	0	0	0	0	0	0	0	0	0	0
2f5662767eba84e06d96106517b15b04	0	0	0	0	0	0	0	0	0	0	0	0	0	0	0	0	0	0	0	0	0	0	0	0	0	0	0	0	0	0	0	0	0	0	0	0	0	0	0	0	0	0	0	0	0	0	0	0	0
a2ca82df92ebb0a8a398a24239dcc26c	0	0	0.0285011	0	0	0	0	0	0	0	0	0	0	0	0	0	0	0	0	0	0	0	0	0	0	0	0	0	0	0	0	0	0	0	0	0	0	0	0	0	0	0	0	0	0	0	0	0	0
f183e425ee02b81414a39493848eb2eb	0	0	0	0	0	0	0	0	0	0	0	0	0	0	0	0	0	0	0	0	0	0	0	0	0	0	0.0444279	0	0	0	0	0	0	0	0	0	0	0	0	0	0	0	0	0	0	0	0	0	0
83d31f564683ba12f3b77f23dd341cd9	0	0	0	0	0	0	0	0	0	0	0	0	0	0	0	0	0	0	0	0	0	0	0	0	0	0	0	0	0	0	0	0	0	0	0	0	0	0	0	0	0	0	0	0	0	0	0	0	0
a3c0511d944a969e2b0f36647186379d	0	0	0	0	0	0	0	0	0	0	0	0	0	0	0	0	0	0	0	0	0	0	0	0	0	0	0	0	0	0	0	0	0	0	0	0	0	0	0	0	0	0	0	0	0	0	0	0	0
87c97114d69b70ce70382ecf678fd802	0	0	0	0	0	0	0	0	0	0	0	0	0	0	0	0	0	0	0	0	0	0	0	0	0	0	0	0	0.112385	0.188635	0	0	0	0	0	0	0	0	0	0	0	0	0	0	0	0	0	0	0
a8a2973b5ecd0a893472e76b343563ec	0	0	0	0	0	0	0	0	0	0	0	0.18044	0	0.265957	0	0.0617081	0	0	0	0	0	0	0	0	0	0	0	0	0	0	0	0	0	0	0	0	0	0.0881348	0	0	0	0	0	0	0	0	0	0	0
53b676413d5dd3bd7b8d6e1edfbe705c	0	0	0	0	0	0	0	0	0	0	0	0	0	0	0	0	0	0	0	0	0	0	0	0	0	0	0	0	0	0	0	0	0	0	0	0	0	0	0	0	0	0	0	0	0	0	0	0	0
3cc10f423b29b179eafade317561fe30	0	0	0	0	0	0	0	0	0	0	0	0	0	0	0	0	0	0	0	0	0	0	0	0	0	0	0	0	0	0	0	0	0	0	0	0	0	0	0	0	0	0	0	0	0	0	0	0	0
09e528e9170c385e622f45e45514f415	0	0	0	0	0	0	0	0	0	0	0	0	0	0	0	0	0	0	0	0	0	0	0	0	0	0.0421053	0.28967	0	0	0	0	0	0	0	0	0	0	0	0	0	0	0	0	0	0	0	0	0	0
c456619178e4ac98e2b4cb32bb250ae8	0	0	0	0	0	0	0	0	0	0	0	0	0	0	0	0	0	0	0	0	0	0	0	0	0	0	0	0	0	0	0	0	0	0	0	0	0	0	0	0	0	0	0	0	0	0	0	0	0
33c1a0c88e80489f1f100f0d906d0ad0	0	0	0	0	0	0	0	0	0	0	0	0	0	0	0	0	0	0	0	0	0	0	0	0	0	0	0	0	0	0	0	0	0	0	0	0	0	0	0	0	0	0	0	0	0	0	0	0	0
56aa9dce5de9c746a848550ddd05240b	0	0	0	0	0	0	0	0	0	0	0	0	0	0	0	0	0	0	0	0	0	0	0	0	0	0	0	0	0	0	0	0	0	0	0	0	0	0	0	0	0	0	0	0	0	0	0	0	0
926fa7ab011a5e0af7d808d3fb34e2c1	0	0	0	0	0	0	0	0	0	0	0	0.18044	0	0	0	0	0	0	0	0	0	0	0	0	0	0	0	0	0	0	0	0	0	0	0	0	0	0	0	0	0	0	0	0	0	0	0	0	0
66257789cab6e8c753a26d872b3170cf	0	0	0	0	0	0	0	0	0	0	0	0	0	0	0	0	0	0	0	0	0	0	0	0	0	0	0	0	0	0	0	0	0	0	0	0	0	0	0	0	0	0	0	0	0	0	0	0	0
8e25bdffd11c068452d850ac68841296	0	0	0	0	0	0	0	0	0	0	0	0	0	0	0	0	0	0	0	0	0	0	0	0	0	0	0	0	0.188245	0.0646012	0	0	0	0	0	0	0	0	0	0	0	0	0	0	0	0	0	0	0
0229fd07ac50fe010a01cab58d75a2cd	0	0	0	0	0	0	0	0	0	0	0	0	0	0	0	0	0	0	0	0	0	0	0	0	0	0	0	0	0	0	0	0	0	0	0	0	0	0	0	0	0	0	0	0	0	0	0	0	0
7d4428b242f874fc0e81a9ddab78b88e	0	0	0	0	0	0	0	0	0	0	0	0	0	0	0	0	0	0	0	0	0	0	0	0	0	0	0	0	0.0365251	0	0	0	0	0	0	0	0	0	0	0	0	0	0	0	0	0	0	0	0
aa79369c7f22fb5e46507a549571da7d	0	0	0	0	0	0	0	0	0	0	0	0	0	0	0	0	0	0	0	0	0	0	0	0	0	0	0	0	0	0.0956097	0	0	0	0	0	0	0	0	0	0	0	0	0	0	0	0	0	0	0
53b55e7d74bbb0f7914e99da2e9a47ed	0	0	0	0	0	0	0	0	0	0	0	0	0	0	0	0	0	0	0	0	0	0	0	0	0	0	0	0	0.00842886	0	0	0	0	0	0	0	0	0	0	0	0	0	0	0	0	0	0	0	0
91c4a4fa4ca17c6197f46969e9ceb2f1	0	0	0	0	0	0	0	0	0	0	0	0	0	0	0	0	0	0	0	0	0	0	0	0	0	0.113684	0.433616	0	0	0	0	0	0	0	0	0	0	0	0	0	0	0	0	0	0	0	0	0	0
dc25756f6dd0c1807d915ccd5ebb9b59	1.52148	2.43834	0.114004	1.04087	0	0	0	0	0	0	0	0	0	0	0	0	0	0	0	0	0	0	0	0	0	0	0	0	0	0	0.407678	0.504356	0	0	0.205569	0	0	0.892365	0	0	0	0.354811	0	0	0	0	0	0	0
e655ab69905d73eea2dcf8901925bb80	0	0	0	0	0	0	0	0	0	0	0.158061	0	0	0	0	0.032911	0	0	0	0	0	0	0	0	0	0.736842	1.78778	0	0	0	0	0	0	0	0	0	0	0	0	0	0	0	0	0	0	0	0	0	0
b18e98a50e794217ae65f73171cd2cf5	0	0	0	0	0	0	0	0	0	0	0	0	0	0	0	0	0	0	0	0	0	0	0	0	0	0	0	0	0	0.0103362	0	0	0	0	0	0	0	0	0	0	0	0	0	0	0	0	0	0	0
3544db59eea87d9151d909aa071bde29	0	0	0	0	0	0	0	0	0	0	0	0	0	0	0	0	0	0	0	0	0	0	0	0	0	0	0.046205	0	0	0	0	0	0	0	0	0	0	0	0	0	0	0	0	0	0	0	0	0	0
3db6018f633333b4cbed6f6a3281b461	0	0	0	0	0	0	0	0	0	0	0	0	0	0	0	0	0	0	0	0	0	0	0	0	0	0	0	0	0.0112385	0	0	0	0	0	0	0	0	0	0	0	0	0	0	0	0	0	0	0	0
080b26dae9083be373cf6dd7cda55017	0.015589	0	0	0	0	0	0	0	0	0	0	0.721761	0	1.52926	0	0.0699358	0	0	0.0693001	0	0.571895	0.0978121	0	0	0	0	0	0	0	0	0	0	0.342936	0	0.0747524	0	0	0	0	0	0	0	0	0	0	0	0	0	0
7fd7dfc5feaeca6966893283e30ec057	0	0	0	0	0	0	0	0	0	0	0	0	0	0	0	0	0	0	0.111946	0	0	0	0	0	0	1.11579	2.79896	0	0	0	0	0	0	0	0	0	0	0	0	0	0	0	0	0	0	0	0	0	0
e5418966e25ed71970feb3781ec4624c	0	0	0	0	0	0	0	0	0	0	0	0	0	0	0	0	0	0	0	0	0	0	0	0	0	0	0.015994	0	0	0	0	0.137552	0	0	0.0934405	0	0	0	0	0	0	0.0709622	0	0.0189072	0	0	0	0	0
162ef7f29ec9b28ae667c41993ff6857	0	0	0	0	0	0	0	0	0	0	0	0	0	0	0	0	0	0	0	0	0	0	0	0	0	0	0	0	0	0	0	0	0	0	0	0	0	0	0	0	0	0	0	0	0	0	0	0	0
de26213f0aa01fccde40457a2506f952	0	0	0	0	0	0	0	0	0	0	0	0	0	0	0	0	0	0	0	0	0	0	0	0	0	0	0	0	0	0	0	0	0	0	0	0	0	0	0	0	0	0	0	0	0	0	0	0	0
d5205f12b3b8d088f25dc5111dfbfe8b	0	0	0	0	0	0	0	0	0	0	0	0	0	0	0	0	0	0	0.0106615	0	0	0	0	0	0	0	0	0	0	0	0	0	0	0	0	0	0	0	0	0	0	0	0	0	0	0	0	0	0
b081a7ba1105c66e1ff40ffddbf3bc64	0	0	0	0	0	0	0	0	0	0	0	0	0	0	0	0	0	0	0	0	0	0	0	0	0	0	0	0	0	0	0	0	0	0	0	0	0	0	0	0	0	0	0	0	0	0	0	0	0
4581bd3bf68cf223ef36cdb238de3251	0	0	0	0	0	0	0	0	0	0	0	0.0360881	0	0	0	0	0	0	0	0	0	0	0	0	0	0	0	0	0	0	0	0	0	0	0.0747524	0	0	0	0	0	0	0	0	0	0	0	0	0	0
be66077ec91806e44546fb44c2b73c55	0	0	0	0	0	0	0	0	0	0	0	0	0	0	0	0	0	0	0	0	0	0	0	0	0	0	0	0.0750375	0	0.0826895	0	0	0	0	0	0	0	0	0	0	0	0	0	0	0	0	0	0	0
87862618794c3a6f8947937c519aa5a2	0	0	0	0	0	0	0	0	0	0	0	0	0	0	0	0	0	0	0	0	0	0	0	0	0	0	0	0	0.0674309	0	0	0	0	0	0	0	0	0	0	0	0	0	0	0	0	0	0	0	0
941d1e840a3b2d5036eda359c8ae76e0	0	0	0	0	0	0	0	0	0	0	0	0	0	0	0	0	0	0	0	0	0	0	0	0	0	0	0	0	0	0	0	0	0	0	0	0	0	0	0	0	0	0	0	0	0	0	0	0	0
7155f6874b5443fd276798f005a68d7f	0	0	0	0	0	0	0	0	0	0	0	0	0	0	0	0	0	0	0	0	0	0	0	0	0	0.277895	0.590002	0	0	0	0	0	0	0	0	0	0	0	0	0	0	0	0	0	0	0	0	0	0
5470300224c19377bea7ebf05cb84029	0	0.225325	0	0	0	0	0	0	0.0552059	0	0	0.162396	0	0	0	0.0534803	0	0	0	0	0	0	0	0	0	0	0	0	0.0730501	0.0335926	0	0	3.56653	0	10.6148	0.560462	0	0	0.36557	0	0	0	0	0.0819311	0	0	0	0	0
04e477b74f4af1d19324d9a45f990274	0	0	0	0	0	0	0	0	0	0	0	0	0	0	0	0	0	0	0	0	0	0	0	0	0	0	0	0	0	0	0	0	0	0	0	0	0	0	0	0	0	0	0	0	0	0	0	0	0
7b6c4997a8d32739b00b6f59ce3e0466	0	0	0	0	0	0	0	0	0	0	0	0	0	0	0	0	0	0	0	0	0	0	0	0	0	0	0	0	0	0	0	0	0	0	0	0	0	0	0	0	0	0	0	0	0	0	0	0	0
eea7f5003779766f22a04ef9eebf9268	0.00935337	0	0	0	0	0	0	0	0	0	0	0	0	0	0	0	0	0	0	0	0	0	0	0	0	0	0	0	0	0	0	0	0	0	0	0	0	0	0	0	0	0	0	0	0	0	0	0	0
4ca59e63f0fc661665d16a75a075030b	0	0	0	0	0	0	0	0	0	0	0	0	0	0	0	0	0	0	0	0	0	0	0	0	0	0	0	0	0	0.0206724	0	0	0	0	0	0	0	0	0	0	0	0	0	0	0	0	0	0	0
66d431327f77be3f8cfa643f21cbe34a	0	0	0	0	0	0	0	0	0	0	0	0	0	0	0	0	0	0	0	0	0	0	0	0	0	0	0	0	0	0	0	0	0	0	0	0	0	0	0	0	0	0	0	0	0	0	0	0	0
56b18096f430498f32901b49f9e1932c	0	0	0	0	0	0	0	0	0	0	0	0	0	0	0	0	0	0	0	0	0	0	0	0	0	0	0	0	0	0	0	0	0	0	0.168193	0	0	0	0	0	0	0	0	0	0	0	0	0	0
2d407f799d73b7d617a6146e16aaf5c0	0.411548	0	0	0	0.415688	0	0	0.530035	0	0	0	0	0	0	0	0	0	0	0	0	0	0	0	0	0	0	0	0	0	0	0	0	0	0	0	0	0	0	0	0	0	0	0	0	0	0	0	0	0
ab2efb974bba746fd20420881b7aba5b	0	0	0	0	0	0	0	0	0	0	0	0	0	0	0	0	0	0	0	0	0	0	0	0	0	0	0	0	0	0	0	0	1.5775	0	0	0	0	0	0	0	0	0	0	0	0	0	0	0	0
2b9b5f42241bafff0947c113637c1b38	0	0	0	0	0	0	0	0	0	0	0	0	0	0	0	0	0	0	0	0	0	0	0	0	0	0.0757895	0	0	0	0	0	0	0.960219	0	0	0	0	0	0	0	0	0	0	0	0	0	0.0797024	0	0
0ef72c3bcba19ca7f73f914fc40f9c1f	0	0.0885205	0	0	0	0	0	0	0	0	0	0	0	0	0	0	0	0	0	0.0521887	1.38889	0	0	0	2.54194	0	0	0	0	0	0	0	0	0	0	0	0	0	0	0	0	0	0	0	0	0	0	0	0
67e311ec1fec107dae113aab012e30ef	0	0	0	0	0.0150611	0	0	0	0	0	0	0	0	0	0	0	0	0	0	0	0	0	0	0	0	0	0	0	0.415824	0.328174	0	0	0	0	0	0	0	0	0	0	0	0	0	0	0	0	0	0	0
662f6a6b673b9a0decd82fede564f024	0	0	0	0	0	0	0	0	0	0	1.26449	2.83291	1.10947	5.8289	0.0163439	0.806319	0.0661945	0	1.00752	0.0217453	2.45098	1.30759	0.0764473	0	2.08439	0	0	0	0	0	0	0	0	0	0	0	0	0	0	0	0	0	0	0.0756287	0	0	0.292242	0	0
40f396ac65eaac126d98758df51244bf	0	0	0	0	0	0	0	0	0	0	0	0	0	0	0	0	0	0	0	0	0	0	0	0	0	0	0	0	0	0.0155043	0	0	0	0	0	0	0	0	0	0	0	0	0	0	0	0	0	0	0
4cb1c7c3e436773b0d279850f5239b05	0	0	0	0	0	0	0	0	0	0	0	0	0	0	0	0	0	0	0	0	0	0	0	0	0	0	0.23991	0	0	0	0	0	0	0	0	0	0	0	0	0	0	0	0	0	0	0	0	0	0
77d5ebda2b1cf2f2ab5799542348de34	0	0	0	0	0	0	0	0	0	0	0	0	0	0	0	0	0	0	0	0	0	0	0	0	0	0	0	0	0	0	0	0	0	0	0	0	0	0	0	0	0	0	0	0	0	0	0	0	0
95bf27c55f293fdc3bfbd7b4a53a0994	0	0	0	0	0	0	0	0	0	0	0	0	0	0	0	0	0	0	0	0	0	0	0	0	0	0	0	0	0	0	0	0	0	0	0	0	0	0	0	0	0	0	0	0	0	0	0	0	0
b1f4fd3881545fa482047e79e4472367	0	0	0	0	0	0	0	0	0	0	0	0	0	0	0	0	0	0	0	0	0	0	0	0	0	0	0	0	0	0	0	0	0	0	0	0	0	0	0	0	0	0	0	0	0	0	0	0	0
459bb2bfd094a421e09f354de3a8898a	0	0	0	0	0	0	0	0	0	0	0	0	0	0	0	0	0	0	0	0	0	0	0	0	0	0	0	0	0	0	0	0	0	0	0	0	0	0	0	0	0	0	0	0	0	0	0	0	0
a039fb8f00022153b21c74f9a4f94e0b	0	0	0	0	0	0	0	0	0	0	0	0	0	0	0	0	0	0	0	0	0	0	0	0	0	0	0	0	0	0	0	0	0	0	0	0	0	0	0	0	0	0	0	0	0	0	0	0	0
6988a492a7e14e866d0e0f6c05630c13	0	0	0	0	0	0	0	0	0	0	0	0	0	0	0	0.0205694	0	0	0	0	0	0	0	0	0	0	0	0	0	0	0	0	0	0	0	0	0	0	0	0	0	0	0	0	0	0	0	0	0
2141ce2c30f649a867ccc285e3eca7cb	0	0	0	0	0	0	0	0	0	0	0	0	0	0	0	0	0	0	0	0	0	0	0	0	0	0	0	0	0	0	0	0	0	0	0	0	0	0	0	0	0	0	0	0	0	0	0	0	0
4de0b7283a16bfedbfb82c5ef921f0c4	0	0	0	0	0	0	0	0	0	0	0	0	0	0	0	0.0452526	0	81.7198	0.938216	0	40.6863	6.33205	0.0787639	0	59.7356	0	0	0	0	0	0	0	0	0	0.261633	3.68886	0.54639	0.914399	0	0.978337	0	0	0	0	0	0	0	0	0
1fabf10e8345180868228d528eb61f68	0	0	0	0	0	0	0	0	0	0	0	0	0	0	0	0	0	0	0	0	0	0	0	0	0	0	0	0	0	0.100778	0	0	0	0	0	0	0	0	0	0	0	0	0	0	0	0	0	0	0
18731d80f49ed91b1eb1c865c2ce41ca	0	0	0	0	0	0	0	0	0	0	0	0	0	0	0	0	0	0	0	0	0	0	0.0138995	0	0	0	0	0	0	0	0	0	0	0	0	0	0	0	0	0	0	0	0	0	0	0	0	0	0
1d7ec529216a9d3c8847636eaa26b9a5	0	0	0	0	0	0	0	0	0	0	0	0	0	0	0	0	0	0	0	0	0	0	0	0	0	0.00842105	0.124398	0	0.160148	0	0	0	0	0	0	0	0	0	0	0	0	0	0	0	0	0	0	0	0
c7bf32e845bb50aee9aec62479a49d7d	0	0	0	0	0	0	0	0	0	0	0	0	0	0	0	0	0	0	0	0	0	0	0	0	0	0	0	0	0.286581	0.178299	0	0	0	0	0	0	0	0	0	0	0	0	0	0	0	0	0	0	0
c644dd2fe8dd44028035444047c3d983	0	0	0	0	0	0	0	0	0	0	0	0	0	0	0	0	0	0	0	0	0	0	0	0	0	0	0	0	0	0	0	0	0	0	0	0	0	0	0	0	0	0	0	0	0	0	0	0	0
0ea7b0e91ef54835f0de2b37b2a240f3	0	0	0	0	0	0	0	0	0	0	0	0	0	0.243794	0	0	0	0	0	0	0	0	0	0	0	0	0	0	0	0	0	0	0	0	0	0	0	0	0	0	0	0	0	0	0	0	0	0	0
3ed3c83ac06283a7b74916b0fde10614	0	0	0	0	0	0	0	0	0	0	0	0	0	0	0	0	0	0	0	0	0	0	0	0	0	0	0	0	0.0646213	0.0465128	0	0	0	0	0	0	0	0	0	0	0	0	0	0	0	0	0	0	0
1b8e871da40f2c6ba73098d9ba317d03	0	0	0	0	0	0	0	0	0	0	0	0	0	0	0	0	0	0	0	0	0	0	0	0	0	0	0	0	0	0	0	0	0	0	0	0	0	0	0	0	0	0	0	0	0	0	0	0	0
80c4c79ca90c499521372ab1a8a7a9ed	0.442726	0.233372	0	0	0.448822	0	0	0.313203	0	0	0	0.451101	0	0.376773	0	0.185124	0	0	0.2772	0	0	0	0	0	0	0	0	0	0	0	0	0	0	0	0	0	0	0	0	0	0	0.383196	0	0	0	0	0	0	0
4b82ff07f944297315fce78525565eb5	0	0	0	0	0	0	0	0	0	0	0	0	0	0	0	0	0	0	0	0	0	0	0	0	0	0	0	0	0	0	0	0	0	0	0	0	0	0	0	0	0	0	0	0	0	0	0	0	0
8f20d844631a28216693d165a92422a0	0	0	0	0	0	0	0	0	0	0	0	0	0	0	0	0	0	0	0	0	0	0	0	0	0	0	0	0	0	0	0	0	0	0	0	0	0	0	0	0	0	0	0	0	0	0	0	0	0
27910c9bc3605c05d75b4179063ea839	0	0	0	0	0	0	0	0	0	0	0	0	0	0	0	0	0	0	0	0	0	0	0	0	0	0	0.0266567	0	0	0	0	0	0	0	0	0	0	0	0	0	0	0	0	0	0	0	0	0	0
27cb3ecdf7b630fa966171e5f1e2eea7	0	0	0	0	0	0	0	0	0	0	0	0	0	0	0	0	0	0	0	0	0	0	0	0	0	0	0	0	0	0.0413447	0	0	0	0	0	0	0	0	0	0	0	0	0	0	0	0	0	0	0
48fa75346c419c2e305ec3134c6a67ac	0	0	0	0	0	0	0	0	0	0	0	0	0	0	0	0	0	0	0	0	0	0	0	0	0	0	0	0	0	0	0	0	0	0	0	0	0	0	0	0	0	0	0	0	0	0	0	0	0
da36d3a3f203f8bf9bcdbabc4cf6612c	0	0	0	0	0	0	0	0	0	0	0	0	0	0	0	0	0	0	0	0	0	0	0	0	0	0	0.0266567	0	0	0	0	0	0	0	0	0	0	0	0	0	0	0	0	0	0	0	0	0	0
99335ea5827aee0fbdd894baee8531de	0	0	0	0	0	0	0	0	0	0	0	0	0	0	0	0	0	0	0	0	0	0	0	0	0	0	0	0	0.00842886	0	0	0	0	0	0	0	0	0	0	0	0	0	0	0	0	0	0	0	0
7db49be6198e6465d31999470505451c	0	0	0	0	0	0	0	0	0	0	0	0	0	0	0	0	0	0	0	0	0	0	0	0	0	0	0	0	0	0.0232564	0	0	0.48011	0	0.429826	0	0	0	0	0	0	0	0	0	0	0	0	0	0
de7abfb406a24eb6ef458696a03d1efd	0	0	0	0	0	0	0	0	0	0	0	0	0	0	0	0	0	0	0	0	0	0	0	0.0646764	0	0	0	0	0	0	0	0	0	0	0	0	0	0	0	0	0	0	0	0	0	0	0	0	0
4130c00e44394c96ccd1e590bc35794a	0	0	0	0	0	0	0	0	0	0	0	0	0	0	0	0	0	0	0	0	0	0	0	0	0	0	0.135061	0	0	0	0	0	0	0	0	0	0	0	0	0	0	0	0	0	0	0	0	0	0
70f2471f375eb3064d1bb35c28c763fe	0	0	0	0	0	0	0	0	0	0	0	0	0	0	0	0	0	0	0	0	0	0	0	0	0	0	0	0	0	0	0	0	0	0	0	0	0	0	0	0	0	0	0	0	0	0	0	0	0
42dfb8ff200339926cabb9727cc6e355	0	0	0	0	0	0	0	0	0	0	0.368809	0	0	0.0664894	0	0	0	0	0	0	0	0.010296	0	0	0	0	0	0	0	0	0	0	0	0	0	0	0	0	0	0	0	0	0	0	0	0	0	0	0
48ae3f752cc7ffc6f7da0591b093e33b	0	0	0	0	0	0	0	0	0	0	0	0.144352	0	0.155142	0	0	0	0	0	0	0	0	0	0	0	2.50947	3.69284	0	0	0	0	0	0	0	0	0	0	0	0	0	0	0	0	0	0	0	0	0	0
e1e0c472b8710262250b3b69b0b39348	0	0	0	0	0	0	0	0	0	0	0	0	0	0	0	0	0	0	0	0	0	0	0	0	0	0	0	0	0	0	0	0	0	0	0.149505	0	0	0	0	0	0	0	0	0	0	0	0	0	0
c2ce5b680909842383e9763c8b701391	0	0	0	0	0	0	0	0	0	0	0	0	0	0	0	0	0	0	0	0	0	0	0	0	0	0	0	0	0	0	0	0	0	0	0	0	0	0	0	0	0	0	0	0.415958	0.0612495	0	0	0	0
d15ca6ec239b2c9aec09aa82878922d5	0	0	0	0	0	0	0	0	0	0	0	0	0	0	0	0	0	0	0	0	0	0	0	0	0	0	0	0	0	0	0	0	0	0	0	0	0	0	0	0	0	0	0	0	0	0	0	0	0
d2e7d47855a4cf735e80360c06a192d9	0	0	0	0	0	0	0	0	0	0	0	0	0	0	0	0	0	0	0	0	0	0	0	0	0	0	0	0	0	0	0	0	0	0	0	0	0	0	0	0	0	0	0	0	0	0	0	0	0
1b10b6bb031f1ce526f86922230b77c9	0	0	0	0	0	0	0	0	0	0	0	0	0	0	0	0	0	0	0	0	0	0	0	0	0	0	0	0	0	0	0	0	0	0	0	0	0	0	0	0	0	0	0	0	0	0	0	0	0
2caaf5bdbbaa8ffb4a6f319e3413f54e	0	0	0	0	0	0	0	0	0	0	0	0	0	0	0	0	0	0	0	0	0	0	0	0	0	0	0	0	0	0	0	0	0	0	0	0	0	0	0	0	0	0	0	0	0	0	0	0	0
ef69758f524f6f09a847855dd1191c3e	0	0	0	0	0	0	0	0	0	0	0	0	0	0	0	0	0	0	0	0	0	0	0	0	0	0	0	0	0	0	0	0	0	0	0	0	0	0	0	0	0	0	0	0	0	0	0	0	0
e6c05a73d2663e76878f285898f34d6c	0	0	0	0	0	0	0	0	0	0	0	0	0	0	0	0	0	0	0	0	0	0	0	0	0	0	0	0	0	0	0	0	0	0	0	0	0	0	0	0	0	0	0	0	0	0	0	0	0
f142ee0ab3e50ea1a5fb2632dfd92532	0	0	0	0	0	0	0	0	0	0	0	0	0	0	0	0	0	0	0	0	0	0	0	0	0	0	0	0	0	0.0646012	0	0	0	0	0	0	0	0	0	0	0	0	0	0	0	0	0	0	0
9ea69d7db3986fe4726c49a320eb114e	0	0	0	0	0	0	0	0	0	0	0	0	0	0	0	0	0	0	0	0	0	0	0	0	0	0	0	0	0	0	0	0	0	0	0	0	0	0	0	0	0	0	0	0	0	0	0	0	0
7a8e89efea293a7da814c66453e2f688	0	0	0	0	0	0	0	0	0	0	0	0	0	0	0	0	0	0	0	0	0	0	0	0	0	0	0	0	0.00561924	0	0	0	0	0	0	0	0	0	0	0	0	0	0	0	0	0	0	0	0
0fa16eefb036f40ef4dcbdb27b94a367	0	0	0	0	0.0240978	0	0	0	0	0	0	0.0541321	0	0	0	0	0	0	0	0	0	0.02574	0	0	0	0	0	0	0	0	0	0	0	0	0	0	0	0	0	0	0	0	0	0	0	0	0	0	0
2c4cc57c7b76f09a19250a6a2a04411d	0	0	0	0	0	0	0	0	0	0	0	0	0	0	0	0	0	0	0	0	0	0	0	0	0	0	0.298555	0	0	0	0	0	0	0	0	0	0	0	0	0	0	0	0	0	0	0	0	0	0
2c456077ff20da27bfb64f9a8a229f0c	0	0	0	0	0	0	0	0	0	0	0	0	0	0	0	0	0	0	0	0	0	0	0	0	0	0	0	0	0	0	0	0	0	0	0	0	0	0	0	0	0	0	0	0	0	0	0	0	0
48d82cc3eaf6b30ca23c08b04d7788cd	0	0	0	0	0	0	0	0	0	0	0	0	0	0	0	0	0	0	0	0	0	0	0	0	0	0	0.0515363	0	0	0	0	0	0	0	0	0	0	0	0	0	0	0	0	0	0	0	0	0	0
96f9736f53088c5d894476c216e62ec2	0	0	0	0	0	0	0	0	0	0	0	0	0	0	0	0	0	0	0	0	0	0	0	0	0	0	0	0	0	0	0	0	0	0	0	0	0	0	0	0	0	0	0	0	0	0	0	0	0
c026c0e49293561c10982208e05fb1e4	0	0	0	0	0	0	0	0	0	0	0	0	0	0	0	0	0	0	0	0	0	0	0	0	0	0	0	0	0.0899078	0.147291	0	0	0	0	0	0	0	0	0	0	0	0	0	0	0	0	0	0	0
330e51cd04a7c44976280d60aaf4f940	0	0	0	0	0	0	0	0	0	0	0	0	0	0	0	0	0	0	0	0	0	0	0	0	0	0	0	0	0	0.0180883	0	0	0	0	0	0	0	0	0	0	0	0	0	0	0	0	0	0	0
f3fd35d84d0305e0ad1c76ba1b67e677	0	0	0	0	0	0	0	0	0	0	0	0	0	0	0	0	0	0	0	0	0	0	0	0	0	0	0	0	0	0.0852735	0	0	0	0	0	0	0	0	0	0	0	0	0	0	0	0	0	0	0
68fa1fbf5874a0e38289c213804b470b	0	0	0	0	0	0	0	0	0	0	0	0	0	0	0	0	0	0	0	0	0	0	0	0	0	0	0	0	0	0	0	0	0	0	0	0	0	0	0	0	0	0	0	0	0	0	0	0	0
cbe0ce493f0f1357385a6cd20ac06eda	0	0	0	0	0	0	0	0	0	0	0	0	0	0	0	0	0	0	0	0	0	0	0	0	0	0	0	0	0	0	0	0	0	0	0	0.0883152	0	0	0	0	0	0	0	0	0	0	0	0	0
d441633286835c022e257da975e8c4f7	0	0	0	0	0	0	0	0	0	0	0	0	0	0.0664894	0	0	0	0	0	0	0	0	0	0	0	0	0	0	0	0	0	0	0	0	0	0	0	0	0	0	0	0	0	0	0	0	0	0	0
d4dc4237e825a6d5a7a988afe175afdc	0	0	0	0	0	0	0	0	0	0	0	0	0	0	0	0	0	0	0	0	0	0	0	0	0	0	0	0	0	0	0	0	0	0	0	0	0	0	0	0	0	0	0	0	0	0	0	0	0
2c3359461c631bb19fb177095de8ea82	0	0	0	0	0	0	0	0	0	0	0	0	0	0	0	0	0	0	0	0	0	0	0	0	0	0.0547368	0.25235	0	0	0	0	0	0	0	0	0	0	0	0	0	0	0	0	0	0	0	0	0	0
80dafc4c5f493a9c65c4702caed58376	0	0	0	0	0	0	0	0	0	0	0	0	0	0	0	0	0	0	0	0	0	0	0	0	0	0	0	0	0	0	0	0	0	0	0	0	0	0	0	0	0	0	0	0	0	0	0	0	0
906fe2b15dc888a312ab6ba1044f9231	0	0	0	0	0	0	0	0	0	0	0	0	0	0	0	0	0	0	0	0	0	0	0	0	0	0	0	0	0	0	0	0	0	0	0	0	0	0	0	0	0	0	0	0	0	0	0	0	0
96ae5a04f4291f134b8cec01c9a90a96	0	0	0	0	0	0	0	0	0	0	0	0	0	0	0	0	0	0	0	0	0	0	0	0	0	0	0	0	0.059002	0	0	0	0	0	0	0	0	0	0	0	0	0	0	0	0	0	0	0	0
731266acb27f450f5b50fa6e1c6b4f2a	0	0	0	0	0	0	0	0	0	0	0	0	0	0	0	0	0	0	0	0	0	0	0	0	0	0	0	0	0.160148	0	0	0	0	0	0	0	0	0	0	0	0	0	0	0	0	0	0	0	0
7d9c14c3fa74c053d83ff758970b3bf5	0	0	0	0	0	0	0	0	0	0	0	0	0	0	0	0	0	0	0	0	0	0	0	0	0	0	0	0	0.0870982	0	0	0	0	0	0	0	0	0	0	0	0	0	0	0	0	0	0	0	0
ce965f2a27762adaf1a1486973131f0f	0	0	0	0	0	0	0	0	0	0	0	0	0	0	0	0	0	0	0.0852924	0	0	0	0	0	0	0	0	0	0	0	0	0	0	0	0	0	0	0	0	0	0	0	0	0	0	0	0	0	0
f2ebce4e12e50caf4afb01eefe219f37	0	0	0	0	0	0	0	0	0	0	0	0	0	0	0	0	0	0	0	0	0	0	0	0	0	0	0	0	0.0927175	0.196388	0	0	0	0	0	0	0	0	0	0	0	0	0	0	0	0	0	0	0
5980016a768c515f4d7d676a74366c43	0	0	0	0	0	0	0	0	0	0	0	0	0	0	0	0	0	0	0	0	0	0	0	0	0	0.0294737	0	0	0.0280962	0.0232564	0	0	0	0	0	0	0	0	0	0	0	0	0	0	0	0	0	0	0
3da4907b07e55558dc4858cb2c5d95bd	0	0	0	0	0	0	0	0	0	0	0	0	0	0	0	0	0	0	0	0	0	0	0	0	0	0	0	0	0	0.0723533	0	0	0	0	0	0	0	0	0	0	0	0	0	0	0	0	0	0	0
3353184c8b0cf2d2edeb04d3241df57b	0	0	0	0	0	0	0	0	0	0	0	0	0	0	0	0	0	0	0	0	0	0	0	0	0	0	0	0.0786107	0.618116	0.591747	0	0	0	0	0	0	0	0	0	0	0	0	0	0	0	0	0	0	0
db85737badd726894b6796800fbb16ea	0	0	0	0	0	0	0	0	0	0	0	0	0	0	0	0	0	0	0	0	0	0	0	0	0	0	0.0142169	0	0	0	0	0	0	0	0	0	0	0	0	0	0	0	0	0	0	0	0	0	0
dbfbf79254a251ca9e578cb17e58ddf9	0	0	0	0	0	0	0	0	0	0	0	0	0	0	0	0	0	0	0	0	0	0	0	0	0	0	0.490484	0	0	0	0	0	0	0	0	0	0	0	0	0	0	0	0	0	0	0	0	0	0
bc7be571d23da842e30c20c451df7ffc	0	0	0	0	0	0	0	0	0	0	0	0	0	0	0	0	0	0	0	0	0	0	0	0	0	0	0	0	0	0	0	0	0	0	0	0	0	0	0	0	0	0	0	0	0	0	0	0	0
0e4f2c2e0cf71ec2f50c0b5a88fc771e	0	0	0	0	0	0	0	0	0	0	0	0	0	0	0	0	0	0	0	0	0	0	0	0	0	0	0	0	0	0	0	0	0	0	0	0	0	0	0	0	0	0	0	0	0	0	0	0	0
36998c84607d10d9211be32bbdb6c707	0	0	0	0	0	0	0	0	0	0	0	1.01047	3.3284	0	0	0	0.0463361	0	0	0	0	0.138996	0	0	0	0	0	0	0	0	0	0	0	0	0	0	0	0	0	0	0	0	0	0	0	0	0	0	0
d555285d44e07d28638e1a9e663a395b	0	0	0	0	0	0	0	0	0	0	0	0	0	0	0	0	0	0	0	0	0	0	0	0	0	0	0	0	0	0.00775214	0	0	0	0	0	0	0	0	0	0	0	0	0	0	0	0	0	0	0
8ff832cbe5174970aa119c57a45e383f	0	0	0	0	0	0	0	0	0	0	0	0	0	0	0	0	0	0	0	0	0	0	0	0	0	0	0	0	0	0	0	0	0	0	0	0	0	0	0	0	0	0	0	0	0	0	0	0	0
5954f15672a833f7246c92556fcd4918	0	0	0	0	0	0	0	0	0	0	0	0.0902201	0	0	0	0	0	0	0	0	0	0	0	0	0	0	0	0	0	0	0	0	0	0	0	0	0	0	0	0	0	0	0	0	0	0	0	0	0
80011db72276d4e0cb21e07728e391c9	0	0	0	0	0	0	0	0	0	0	0	0	0	0	0	0.0287971	0	0	0	0	0	0	0	0	0	0	0	0	0	0	0	0	0	0	0	0	0	0	0	0	0	0	0	0	0	0	0	0	0
5a50127b2913d445b5ca65c11be04c02	0	0	0	0	0	0	0	0	0	0	0	0	0	0	0	0	0	0	0	0	0	0	0	0	0	0	0	0	0	0	0	0	0	0	0	0	0	0	0	0	0	0	0	0	0	0	0	0	0
ef284a59290c0db01e0a6a14748c49ec	0	0	0	0	0	0	0	0	0	0	0	0	0	0	0	0	0	0	0	0	0	0	0	0	0	0	0	0	0.0252866	0	0	0	0	0	0	0	0	0	0	0	0	0	0	0	0	0	0	0	0
58b9ec83c95a82a4dbde1ab3908028d4	0	0	0	0	0	0	0	0	0	0	0	0	0	0	0	0	0	0	0	0	0	0	0	0	0	0	0	0	0	0	0	0	0	0	0	0	0	0	0	0	0	0	0	0	0	0	0	0	0
6e6ea478b976288dd73916c422418041	0	0	0	0	0	0	0	0	0	0	0	0	0	0	0	0	0	0	0	0	0	0	0	0	0	0	0	0	0	0	0	0	0	0	0	0	0	0	0	0	0	0	0	0	0	0	0	0	0
6f3fb71612c4a77d6e82c947a117c839	0	0	0	0	0	0	0	0	0	0	0	0	0	0	0	0	0	0	0	0	0	0	0	0	0	0	0	0	0	0.0490969	0	0	0	0	0	0	0	0	0	0	0	0	0	0	0	0	0	0	0
aab47ca32f889ed32878dabe6079ec2d	0	0	0	0	0	0	0	0	0	0	0	0	0	0	0	0	0	0	0	0	0	0	0	0	0	0	0	0	0	0	0	0	0	0	0	0	0	0	0	0	0	0	0	0	0	0	0	0	0
bf178934afc7cb818fb642279d20f04b	0	0	0	0	0	0	0	0	0	0	0	0	0	0	0	0	0	0	0	0	0	0	0	0	0	0	0	0	0	0.214476	0	0	0	0	0	0	0	0	0	0	0	0	0	0	0	0	0	0	0
d0f5364aeb26a8341970e5db7769a048	0	0	0	0	0	0	0	0	0	0	0	0	0	0	0	0	0	0	0	0	0	0	0	0	0	0	0	0	0	0	0	0	0	0	0	0	0	0	0	0	0	0	0	0	0	0	0	0	0
1826f3ec5c7a0936b7ee91dc525ac650	0	0	0	0	0	0	0	0	0	0	0	0	0	0	0	0	0	0	0	0.0456651	0	0	0	0	0	0	0	0	0	0	0	0	0	0	0	0	0	0	0	0	0	0	0	0	0	0	0	0	0
1cd6ec03c812ce86e45da9b2f0bb2d6c	0	0	0	0	0	0	0	0	0	0	0	0	0	0	0	0	0	0	0	0	0	0	0	0	0	0.0421053	0.108404	0	0	0	0	0	0	0	0	0	0	0	0	0	0	0	0	0	0	0	0	0	0
139ec40be224ab3388073875e11306c1	0	0	0	0	0	0	0	0	0	0	0	0	0	0	0	0	0	0	0	0	0	0	0	0	0	0.0252632	0.0142169	0	0	0	0	0	0	0	0	0	0	0	0	0	0	0.0283849	0	0	0	0	0	0	0
7c51b7f72af206153a41f8810a318a61	0	0	0	0	0	0	0	0	0	0	0	0	0	0	0	0	0	0	0	0	0	0	0	0	0	0	0	0	0.00842886	0	0	0	0	0	0	0	0	0	0	0	0	0	0	0	0	0	0	0	0
95a53eb6a7e8d2b803b7f65d1a1016fb	0	0	0	0	0	0	0	0	0	0	0	0	0	0	0	0	0	0	0	0	0	0	0	0	0	0	0	0	0	0	0	0	0	0	0	0	0	0	0	0	0	0	0	0	0	0	0	0	0
7cf259fbde518991f1efa93f5f7d3ec9	0	0	0	0	0	0	0	0	0	0	0	0	0	0	0	0	0	0	0	0	0	0	0	0	0	0	0	0	0.0196673	0	0	0	0	0	0	0	0	0	0	0	0	0	0	0	0	0	0	0	0
13be1ad448770fc3dc0a7a97e802e243	0	0	0	0	0	0	0	0	0	0	0	0	0	0	0	0.0411387	0	0	0	0	0	0	0	0	0	0	0	0	0	0	0	0	0	0	0	0	0	0	0	0	0	0	0	0	0	0	0	0	0
d5ab49736185d9e6fbde94523aabe4c3	0	0	0	0	0	0	0	0	0	0	0	0	0	0	0	0	0	0	0	0	0	0	0	0	0	0	0	0	0	0	0.144386	1.46722	0	0	0.710148	0	0	0	0	0	0	2.27079	0	0	0	0	0	0	0
b1eaa68a53da254ea24701a51d7e84de	0	0	0.0880943	0	0	0	0	0	0	0	0	0	0	0	0	0	0	0	0	0	0	0	0	0	0	0	0	0	0	0	0	0	0	0	0	0	0	0	0	0	0	0	0	0	0	0	0	0	0
ea7f27374a4cb6738fe1def8fffd999d	0	0	0	0	0	0	0	0	0	0	0	0	0	0	0	0	0	0	0	0	0	0	0	0	0	0	0	0	0	0	0	0	0	0	0	0	0	0	0	0	0	0	0	0	0	0	0	0	0
6a926125d5213b2cd0db931d6b01294c	0	0	0	0	0	0	0	0	0	0	0	0.306748	0	0	0	0.0370248	0	0	0	0	0	0.041184	0	0	0	0	0	0	0	0	0	0	0	0	0	0	0	0	0	0	0	0	0	0	0	0	0	0	0
a3bd3876efc3eebd4f94edf210de94e3	0	0	0	0	0	0	0	0	0	0	0	0	0	0	0	0	0	0	0	0	0.490196	0	0	0	0	0	0	0	0	0	0	0	0	0	0	0	0	0	0	0	0	0	0	0	0	0	0	0	0
0e8e240a922d6c85d818bd823fed4751	0	0	0	0	0	0	0	0	0	0	0	0.144352	0	0	0	0	0	0	0	0	0	0	0	0	0	0	0	0	0	0	0	0	0	0	0	0	0	0	0	0	0	0	0	0	0	0	0	0	0
78cc6e76b65f0ccaf03a85146199392d	0	0	0	0	0	0	0	0	0	0	0	0	0	0	0	0	0	0	0	0	0	0	0	0	0	0	0	0.371614	2.41908	3.89933	0	0	0	0	0	0	0	0	0	0	0	0	0	0	0	0	0	0	0
8dc6db580ad485b58ed6af5433c0230f	0	0	0	0	0	0	0	0	0	0	0	0	0	0	0	0	0	0	0	0	0	0	0	0	0	0	0	0	0	0	0	0	0	0	0	0	0	0	0	0	0	0.340619	0	0	0	0	0	0	0
d97a6c884ec045dbf8ded5274ff295b8	0	0	0	0	0	0	0	0	0	0	0	0	0	0	0	0	0	0	0	0	0	0	0	0	0	0	0	0	0.0393347	0.0439288	0	0	0	0	0	0	0	0	0	0	0	0	0	0	0	0	0	0	0
28815b6fb5ef1ce05d9ca675fe789ad6	0	0	0	0	0	0	0	0	0	0	0	0	0	0	0	0	0	0	0	0	0	0	0	0	0	0	0	0	0.0168577	0.0387607	0	0	0	0	0	0	0	0	0	0	0	0	0	0	0	0	0	0	0
247cbce13681f2ef5e66ef3568270e10	0	0	0	0	0	0	0	0	0	0	0	0	0	0	0	0	0	0	0	0	0	0	0	0	0	0	0	0	0	0.0284245	0	0	0	0	0	0	0	0	0	0	0	0	0	0	0	0	0	0	0
e7e2f04ca1fa845ae8ad7eb4cafe6d06	0	0	0	0	0	0	0	0	0	0	0	0	0	0	0	0	0	0	0	0	0	0	0	0	0	0.0378947	0	0	0	0	0	0	0	0	0	0	0	0	0	0	0	0	0	0	0	0	0	0	0
8482c0f2237491a7f09887c3e3f07b4c	0	0	0	0	0	0	0	0	0	0	0	0	0	0	0	0	0	0.522534	0	0	0	0	1.02856	50.4217	0	0	0	0	0	0	0	0	0	0	0	14.2595	0	0	0	0	0	0	0	0	0	0	0	0	0
741146f923dbbf1f7fcdae928ae7fec4	0	0	0	0	0	0	0	0	0	0	0	0	0	0	0	0	0	0	0	0	0	0	0	0	0	0.0547368	0.486929	0	0	0	0	0	0	0	0	0	0	0	0	0	0	0	0	0	0	0	0	0	0
bb68f860b83ab0de29dc1af908fa2869	0	0	0	0	0	0	0	0	0	0	0	0	0	0	0	0	0	0	0	0	0	0	0	0	0	0.0463158	0.0497592	0	0	0	0	0	0	0	0.130817	0	0	0	0	0	0	0	0	0	0	0	0	0	0
040b222036096d443ad50e31aaa8c66c	0	0	0	0	0	0	0	0	0	0	0	0	0	0	0	0	0	0	0	0	0	0	0	0	0	0	0	0	0.081479	0.0516809	0	0	0	0	0	0	0	0	0	0	0	0	0	0	0	0	0	0	0
c5e9606a9411274e56c638dee68c4651	0	0	0	0	0	0	0	0	0	0	0	0	0	0	0	0	0	0	0	0	0	0	0	0	0	0	0	0	0	0.144707	0	0	0	0	0	0	0	0	0	0	0	0	0	0	0	0	0	0	0
0bac844cbbd80ba984b75c7ae4688c0b	0	0	0	0	0	0	0	0	0	0	0	0	0	0	0	0	0	0	0	0	0	0	0	0	0	0.429474	0.648647	0	0	0	0	0	0	0	0	0	0	0	0	0	0	0	0	0	0	0	0	0	0
b5a3245558ed093771b54c00e9da7454	0	0	0	0	0	0	0	0	0	0	0	0	0	0	0	0	0	0	0	0	0	0	0	0	0	0	0	0	0	0	0	0	0	0	0	0	0	0	0	0	0	0	0	0	0	0	0	0	0
fc887f06e599f38246bf74fc293c9774	0	0	0	0	0	0	0	0	0	0	0	0	0	0	0	0	0	0	0	0	0	0	0	0	0	0	0.0817473	0	0	0	0	0	0	0	0	0	0	0	0	0	0	0	0	0	0	0	0	0	0
4b3ea11ea14d62520f4a6dd5d67dc1bc	0	0	0	0	0	0	0	0	0	0	0	0	0	0	0	0	0	0	0	0	0	0	0	0	0	0	0	0	0	0	0	0	0	0	0	0	0	0	0	0	0	0	0	0	0	0	0	0	0
99f7d0042bd02fd935f88b95d2c79784	0	0	0	0	0	0	0	0	0	0	0	0	0	0	0	0	0	0	0	0	0	0	0	0	0	0	0	0	0	0	0	0	0	0	0	0	0	0	0	0	0	0	0	0	0	0	0	0	0
d02b4d8d26d297749f46c5cb4343b803	0	0	0	0	0	0	0	0	0	0	0	0	0	0	0	0	0	0	0	0	0	0	0	0	0	0	0	0	0	0	0	0	0	0	0.336386	0	0	0	0	0	0	0	0	0.296212	0	0	0	0	0.994406
3b34cdb24c77d35d05c453e518ea5956	0	0	0	0	0	0	0	0	0	0	0	0	0	0	0	0	0	0	0	0	0	0	0	0	0	0	0	0	0	0.0697692	0	0	0	0	0	0	0	0	0	0	0	0	0	0	0	0	0	0	0
3f52dd12b4e90801b68948e556c08b3d	0	0	0	0	0	0	0	0	0	0	0	0	0	0	0	0	0	0	0	0	0	0	0	0	0	0	0	0	0.0561924	0.0646012	0	0	0	0	0	0.0101902	0	0	0	0	0	0	0	0	0	0	0	0	0
5497318e515a8c328a68f95975d9c7d4	0	0	0	0	0	0	0	0	0	0	0.52687	0	0	0	0	0	0	0	0	0	0	0	0	0	0	0	0	0	0	0	0	0	0	0	0	0	0	0	0	0	0	0	0	0	0	0	0	0	0
a68b70b2946188e9465fa681e00cadf1	0	0	0	0	0	0	0	0	0	0	0	0	0	0	0	0	0	0	0	0	0	0	0	0	0	0	0	0	0	0	0	0	0	0	0	0	0	0	0	0	0	0	0	0	0	0	0.0265675	0	0
bd291117fab7e412da125bd3449f6aa1	0	0	0	0	0	0	0	0	0	0	0	0	0	0	0	0	0	0	0	0	0	0	0	0	0	0	0	0	0.0252866	0	0	0	0	0	0	0	0	0	0	0	0	0	0	0	0	0	0	0	0
8fcd0b53e64e1f23a83f73f72bc6d4b5	0	0	0	0	0	0	0	0	0	0	0	0	0	0	0	0	0	0	0	0	0	0	0	0	0	0	0	0.0607447	0.553495	0.235148	0	0	0	0	0	0	0	0	0	0	0	0	0	0	0	0	0	0	0
0702f5704d7a09da1a28d288c23d0e29	0	0	0	0	0	0	0	0	0	0	0	0	0	0	0	0	0	12.9043	0.0959539	0	0.326797	0.02574	0	0.910643	0	0	0	0	0	0	0	0	0	0	0	0	0	0	0	0	0	0	0	0	0	87.4424	0	0	0
ad1091f0d429c5e4f1babedb28909ce5	0	0	0	0	0	0	0	0	0	0	0	0	0	0.110816	0	0	0	0	0	0	0	0.030888	0	0	0	0	0	0	0	0	0	0	0	0	0	0	0	0	0	0	0	0	0	0	0	0	0	0	0
eaf96b9db6d6cdd85a91eb46462fccbf	0	0	0	0	0	0	0	0	0	0	0	0	0	0	0	0	0	0	0	0	0	0	0	0	0	0	0	0	0.0477635	0.054265	0	0	0	0	0	0	0	0	0	0	0	0	0	0	0	0	0	0	0
80c24ff8e69312ee588fe05b3502c4e9	0	0	0	0	0	0	0	0	0	0	0	0	0	0.132979	0	0	0	0	0	0	0	0	0	0	0	0	0	0	0	0	0	0	0	0	0	0	0	0.110169	0	0	0	0	0	0	0	0	0	0	0
183da5f59266cfa69431263d63c4a454	0	0	0	0	0	0	0	0	0	0	0	0	0	0	0	0	0	0	0	0	0	0	0	0	0	0	0	0	0	0	0	0	0	0	0	1.28736	0	0.517792	16.0518	0	0	0	0	0	0	0	0	0	0
49848ec8751b9dacd9e25a79c50b4a42	0	0	0	0	0	0	0	0	0	0	0	0	0	0	0	0	0	0	0	0	0	0	0	0	0	0	0	0	0.00842886	0	0	0	0	0	0	0	0	0	0	0	0	0	0	0	0	0	0	0	0
115a8f601bb8644ff0a62094b8cd160b	0	0	0	0	0.210856	23.9246	25.9313	2.46948	7.05532	71.6565	2.16017	29.5742	62.8698	0	70.3686	1.31233	0	0	2.43616	0	4.49346	1.63192	0.220076	0	0	0	0	0	0	0	0	0	0	99.7732	1.77537	0.0441576	0	0.242371	0	0	89.7944	0.709622	1.84488	0	0	0	0.730606	99.6875	3.60472
c7c65eea2fef6a077b5bdb1e5e5c0f03	0	0	0	0	0	0	0	0	0	0	0	0	0	0	0	0	0	0	0	0	0	0	0	0	0	0	0	0	0.0280962	0	0	0	0	0	0	0	0	0	0	0	0	0	0	0	0	0	0	0	0
c5a897a9f1dba879c30d1afd0a1d5639	0	0	0	0	0	0	0	0	0	0	0	0	0	0	0	0	0	0	0	0	0	0	0	0	0	0	0	0	0	0	0	0	0	0	0	0	0	0	0	0	0	0	0	0	0	0	0	0	0
70eee7ef49d54002fc4af5238cf3729e	0	0	0	0	0	0	0	0	0	0	0	0	0	0	0	0	0	0	0	0	0	0	0	0	0	0	0	0	0	0	0	0.320954	0	0	0	0	0	0	0	0	0	0	0	0	0	0	0	0	0
226bd8e858ee0396ea6909d499e96866	0	0	0	0	0	0	0	0	0	0	0	0	0	0	0	0	0	0	0	0	0	0	0	0.093134	0	0	0	0	0	0	0	0	0	0	0	0	0	0	0	0	0	0	0	0	0	0	0	0	0
a1a01cf4323d23bc34776bbba6ae2710	0	0	0	0	0	0	0	0	0	0	0	0	0	0	0	0	0	0	0	0	0	0	0	0	0	0	0	0	0	0	0	0	0	0	0	0	0	0	0	0	0	0	0	0	0	0	0	0	0
a28d377292520ff0bd45bf56899f8230	0	0	0	0	0	0	0	0	0	0	0	0	0	0	0	0	0	0	0	0	0	0	0	0	0	0	0	0	0	0	0	0	0	0	0	0	0	0	0	0	0	0	0	0	0	0	0	0	0
f057e20e8354a93305e71e27f9361d2d	0	0	0	0	0	0	0	0	0	0	0.842993	0.631541	0	0.554078	0	0.106961	0	0	0.202569	0	0	0.144144	0	0	0	0	0	0	0	0	0	0	0	0	0	0	0	0	0	0	0	0.227079	0	0	0	0	0	0	0
ebce5fd319c09e154715e45d72e2c0f3	0	0	0	0	0	0	0	0	0	0	0	0	0	0	0	0	0	0	0	0	0	0	0	0	0	0	0	0	0	0.0180883	0	0	0	0	0	0	0	0	0	0	0	0	0	0	0	0	0	0	0
00b12ac230eb5ec94bc145fdb52e8495	0	0	0	0	0	0	0	0	0	0	0	0	0	0	0	0	0	0	0	0	0	0	0	0	0	0	0	0	0	0	0	0	0	0	0	0	0	0	0	0	0	0	0	0	0	0	0	0	0
076b24aa8c6eb06d0604d43815821a05	0	0	0	0	0	0	0	0	0	0	0	0	0	0	0	0	0	0	0	0	0	0	0	0	0	0	0	0	0.059002	0.0258405	0	0	0	0	0	0	0	0	0	0	0	0	0	0	0	0	0	0	0
09801f16ae6bc4f3719b4598bddcbc3f	0	0	0	0	0	0	0	0	0	0	0	0	0	0	0	0	0	0	0	0	0	0	0	0	0	0	0.0693075	0	0	0	0	0	0	0	0	0	0	0	0	0	0	0	0	0	0	0	0	0	0
7b80f36b04c68d3f56bc65e8314179db	0	0	0	0	0	0	0	0	0	0	0	0	0	0	0	0	0	0	0	0	0	0	0	0	0	0	0	0	0.160148	0.131786	0	0	0	0	0	0	0	0	0	0	0	0	0	0	0	0	0	0	0
eb4e797190e58dbfdd3c191ebd512c8a	0	0	0	0	0	0	0	0	0	0	0	0	0	0.243794	0	0	0	0	0	0	0	0	0	0	0	0	0	0	0	0	0	0	0	0	0	0	0	0	0	0	0	0	0	0	0	0	0	0	0
b0228489ec39adc55eedc59d616c381f	0	0	0	0	0	0	0	0	0	0	0	0	0	0	0	0.378476	6.62386	0.0283986	0	3.68148	0	0	1.30424	0	0.813421	0	0	0	0	0	0	0	0	0	0.224257	1.16508	30.1014	0.440674	0	0.174703	0	0	0	0	31.6864	0	0	0	0
c139f62d6f5aa93dfbc323a2399131bf	0	0	0	0	0	0	0	0	0	0	0	0	0	0	0	0	0	0	0	0	0	0.02574	0	0	0	0	0	0	0	0	0	0	0	0	0	0	0	0	0	0	0	0	0	0	0	0	0	0	0
fa95a3c91e4fcc585406626c7d6e55ea	0	0	0	0	0	0	0	0	0	0	0	0	0	0	0	0	0	0	0	0	0	0	0	0	0	0	0	0	0	0	0	0	0	0	0	0	0	0	0	0	0	0	0	0	0	0	0	0	0
fdb9d87696fb29f4de2dd1b79b37a37b	0	0	0	0	0	0	0	0	0	0	0	0	0	0	0	0	0	0	0.0159923	0	0	0	0	0	0	0.185263	0.15994	0	0	0	0	0	0	0	0	0	0	0	0	0	0	0	0	0	0	0	0	0	0
557b2660aea63d381e376ce6467c0ffc	0	0	0	0	0	0	0	0	0	0	0	0	0	0	0	0	0	0	0	0	0	0	0	0	0	0	0	0	0	0	0	0	0	0	0.0373762	0	0	0	0	0	0	0	0	0	0	0	0	0	0
d22ac1a1eaff67dfabfea8fd0c3384c6	0	0	0	0	0	0	0	0	0	0	0	0	0	0	0	0	0	0	0	0	0	0	0	0	0	0	0	0	0	0	0	0	0	0	0	0	0	0.0881348	0	0	0	0	0	0	0	0	0	0	0
7de07fa10b12870a0f2d2059f910d199	0	0	0	0	0	0	0	0	0	0	0	0	0	0	0	0	0	0	0	0	0	0	0	0	0	0	0	0	0	0	0	0	0	0	0	0	0	0	0	0	0	0	0	0	0	0	0	0	0
bb218b01e2628093e5d2a5c0365bf34f	0	0	0	0	0	0	0	0	0	0	0	0	0	0	0	0	0	0	0	0	0	0	0	0	0	0	0	0	0	0	0	0	0	0	0	0	0	0	0	0	0	0	0	0.00630239	0	0	0	0	0.0621504
48d8bb7feab17deec512178f65e961f8	0	0	0	0	0	0	0	0	0	0	0	0	0	0	0	0	0	0	0	0	0	0	0	0	0	0	0	0	0	0	0	0	0	0	0	0	0	0	0	0	0	0	0	0	0	0	0	0	0
4edad82395d14aa0a5a2c0d611b3a785	0	0	0	0	0	0	0	0	0	0	0	0	0	0	0	0	0	0	0	0	0	0	0	0	0	0	0	0	0.081479	0	0	0	0	0	0	0	0	0	0	0	0	0	0	0	0	0	0	0	0
2e6b05c87d06b20f8b699d86735ab4bd	0	0	0	0	0	0	0	0	0	0	0	0	0	0	0	0	0	0	0	0	0	0	0	0	0	0	0	0	0	0	0	0	0	0	0	0	0	0	0	0	0	0	0	0	0	0	0	0	0
4a5ef3b18f362cc8c3d5ea749ca7831e	2.53788	0.591478	0.0388651	0.354339	2.63269	1.71918	0	1.62624	1.95981	0.225588	3.21391	0	0	0	0	0	0	0	0	0	0	0.149292	0	0	0	0	0.0266567	0.139355	0	0.144707	0.518091	0	0	0	0	0	0	0.38559	0	0	0	0	3.0497	0.838218	0	0	1.24867	0	0
128d54338be697bb8d8cf94f4fe84034	0	0	0	0	0	0	0	0	0	0	0	0	0	0	0	0	0	0	0	0	0	0	0	0	0	0	0.54202	0	0	0	0	0	0	0	0	0	0	0	0	0	0	0	0	0	0	0	0	0	0
e40636dd2069829d6a9975b2ecbec5dd	0	0	0	0	0	0	0	0	0	0	0	0	0	0	0	0	0	0	0	0	0	0	0	0	0	0	0	0	0.0280962	0	0	0	0	0	0	0	0	0	0	0	0	0	0	0	0	0	0	0	0
be67fb0ec1ac43fdbb619f6c7a5a9a38	0.0717092	0	0	0	0.0421712	0	0	0.0281079	0.0220824	0	0	0	0	0	0	0	0	0	0	0	0	0	0	0	0	0	0	0	0	0	0	0	0	0	0	0	0	0	0	0	0	0	0	0	0	0	0	0	0
917435c89786aa977563f34c08f71d12	0	0	0	0	0	0	0	0	0	0	0	0	0	0	0	0	0	0	0	0	0	0	0	0	0	0	0	0	0	0	0	0	0	0	0	0	0	0	0	0	0	0	0	0	0	0	0	0	0
6347e1b50a9e6aff2cd7a338169c9027	0	0	0	0	0	0	0	0	0	0	0	0	0	0	0	0	0	0	0	0	0	0	0	0	0	0	0	0	0.0112385	0	0	0	0	0	0	0	0	0	0	0	0	0	0	0	0	0	0	0	0
13af37d540500e9d524290374875e903	0	0	0	0	0	0	0	0	0	0	0	0	0	0	0	0	0	0	0	0	0	0	0	0	0	0	0	0	0	0.0387607	0	0	0	0	0	0	0	0	0	0	0	0	0	0	0	0	0	0	0
93bd0ad30b1fc930ad4749d2bc01b286	0	0	0	0	0	0	0	0	0	0	0	0	0	0	0	0	0	0	0	0	0	0	0	0	0	0	0.136838	0	0	0	0	0	0	0	0	0	0	0	0	0	0	0	0	0	0	0	0	0	0
9668e4b2176bfc44d347f96ca7a8f5fc	0	0	0	0	0	0	0	0	0	0	0	0	0	0	0	0	0	0	0	0	0	0	0	0	0	0	0	0	0	0	0	0	0	0	0	0	0	0.0330506	0	0	0	0	0	0	0	0	0	0	0
5a02267b202203c59e71e7ae2a27e7c1	0	0	0	0	0	0	0	0	0	0	0	0	0	0	0	0	0	0	0	0	0	0	0	0	0	0	0	0	0.0112385	0	0	0	0	0	0	0	0	0	0	0	0	0	0	0	0	0	0	0	0
8f8d5bf9b8f68b70061fee94ac4ab26e	0	0	0	0	0	0	0	0	0	0	0	0	0	0	0	0	0	0	0.0213231	0	0	0	0	0	0	0	0	0	0	0	0	0	0	0	0	0	0	0	0	0	0	0	0	0	0	0	0	0	0
43caaaa4a1252684d65ff0a13e47cc05	0	0	0	0	0	0	0	0	0	0	0	0	0	0	0	0	0	0	0	0	0	0	0	0	0	0	0	0	0.00280962	0.00516809	0	0	0	0	0	0	0	0	0	0	0	0	0	0	0	0	0	0	0
954a6b108fa1eb4c465f92e75251a627	0	0	0	0	0	0	0	0	0	0	0	0	0	0	0	0	0	0	0	0	0	0	0	0	0	0	0	0	0	0	0	0	0	0	0.0934405	0	0	0	0	0	0	0	0	0	0	0	0	0	0
edb45bd26969510914e6d36ab00b42ca	0	0	0	0	0	0	0	0	0	0	0	0	0	0	0	0	0	0	0	0	0	0	0	0	0	0	0	0	0	0	0	0	0	0	0	0	0	0	0	0	0	0	0	0	0	0	0	0	0
4aaad81e123fb9089c13cc2ba5846402	0	0	0	0	0	0	0	0	0	0	0	0	0	0	0	0	0	0	0	0	0	0	0	0	0	0	0	0	0.0702405	0.0620171	0	0	0	0	0	0	0	0	0	0	0	0	0	0	0	0	0	0	0
349dc6202a9ee0d7a837f983396994a5	0	0	0	0	0	0	0	0	0	0	0	0	0	0	0	0	0	0	0	0	0	0	0	0	0	0	0.0390965	0	0	0	0	0	0	0	0	0	0	0	0	0	0	0	0	0	0	0	0	0	0
c280bdffb4e5cb73ceb711e8e3eb7639	0	0	0	0	0	0	0	0	0	0	0	0	0	0	0	0	0	0	0	0	0	0	0	0	0	0	0	0	0	0	0	0	0	0	0	0	0	0	0	0	0	0	0	0	0	0	0	0	0
89add1f18c8eb3a1cc5855e35432ba80	0	0	0	0	0	0	0	0	0	0	0	0	0	0	0	0	0	0	0	0	0	0	0	0	0	0	0	0	0	0.0723533	0	0	0	0	0	0	0	0	0	0	0	0	0	0	0	0	0	0	0
bdf7843cbeda735fbf118ec5da53d314	0	0	0	0	0	0	0	0	0	0	0	0	0	0	0	0	0	0	0	0	0	0	0	0	0	0	0	0	0.0561924	0	0	0	0	0	0	0	0	0	0	0	0	0	0	0	0	0	0	0	0
b44595ca978d1ee1a9546e7202552f9b	0	0	0	0	0	0	0	0	0	0	0	0	0	0	0	0	0	0	0	0	0	0	0	0	0	0.147368	0.44961	0	0	0	0	0	0	0	0	0	0	0	0	0	0	0	0	0	0	0	0	0	0
f98b010f64ff5cb6f1cd75ec025c7461	0	0.012071	0	0	0	0	0	0	0	0	0	0	0	0	0	0.0617081	0	0	0	0	0	0	0	0	0	0	0	0	0	0	0	0	0	0	0	0	0	0	0	0	0	0	0	0	0	0	0	0	0
7ccccd49639ef438ab399c962e4ad505	0	0	0	0	0	0	0	0	0	0	0	0	0	0	0	0	0	0	0	0	0	0	0	0	0	0	0	0	0	0	0	0	0	0	0.242945	0.0101902	0	0	0	0	0	0	0	0	0	0	0	0	0
21b06d8101466845bb8d793de4ea1d05	0	0	0	0	0	0	0	0	0	0	0	0	0	0	0	0	0	0	0	0	0	0	0	0	0	0	0	0	0	0	0	0	0	0	0	0	0	0	0	0	0	0	0	0	0	0	0	0	0
9ffc7f6e9816e54996a52a9d757390d0	0	0	0	0	0	0	0	0	0	0	0	0	0	0	0	0	0	0	0	0	0	0	0	0	0	0	0	0	0	0	0	0	0	0	0	0	0	0	0	0	0	0	0	0	0	0	0	0	0
ff058e76e05658888f55b4d2b819f56a	0	0	0	0	0	0	0	0	0	0	0	0	0	0	0	0	0	0	0	0	0	0	0	0	0	0	0	0	0	0	0	0	0	0	0	0	0	0	0	0	0	0	0	0	0	0	0	0	0
4f57a434a2be19a5ed3635bef6d59104	0	0	0	0	0	0	0	0	0	0	0	0	0	0	0	0	0	0	0	0	0	0	0	0	0	0	0	0	0.418633	0	0	0	0	0	0	0	0	0	0	0	0	0	0	0	0	0	1.52763	0	0
8e3900278ce442a6c1ad572d7a718626	0	0	0	0	0	0	0	0	0	0	0	0	0	0	0	0	0	0	0	0	0	0	0	0	0	0	0	0	0.0196673	0.0284245	0	0	0	0	0	0	0	0	0	0	0	0	0	0	0	0	0	0	0
5c1e7e5e3eb81c18721375504be7f3c7	0	0	0	0	0	0	0	0	0	0	0	0	0	0	0	0	0	0	0	0	0	0	0	0	0	0	0	0	0	0	0	0	0	0	0	0	0	0	0	0	0	0	0	0	0	0	0	0	0
61f7050e1641b84a11835f862bb20726	0	0	0	0	0	0	0	0	0	0	0	0	0	0	0	0	0	0	0	0	0	0	0	0	0	0	0	0	0	0	0	0	0	0	0	0	0	0	0	0	0	0	0	0.0315119	0	0	0	0	0
c47c33246a2ed0f7e23d636e9e3c58ee	0	0	0	0	0	0	0	0	0	0	0	0	0	0	0	0	0	0	0	0	0	0	0	0	0	0	0	0	0	0	0	0	0	0	0.0373762	0	0	0	0	0	0	0	0	0	0	0	0	0	0
eaac6d906f24d449d9d07c00dfdc1f49	0	0	0	0	0	0	0	0	0	0	0	0	0	0	0	0	0	0	0	0	0	0	0	0	0	0	0	0	0	0	0	0	0	0	0	0	0	0	0	0	0	0	0	0	0	0	0	0	0
222bf26e1897c27ca990ed3889b0a0d4	0	0	0	0	0	0	0	0	0	0	0.52687	0	0	0	0	0	0	0	0	0	0	0	0	0	0	0	0	0	0	0	0	0	0	0	0	0	0	0	0	0	0	0	0	0	0	0	0	0	0
c47f70ef59dea092aa43cbe2de1e4e92	0	0	0	0	0	0	0	0	0	0	0	0	0	0	0	0	0	0	0	0	0	0	0	0	0	0	0	0	0	0	0	0	0	0	0	0	0	0	0	0	0	0	0	0	0	0	0	0	0
866e65b9a77759e6f7d7fff8ec2bc416	0.894806	0.305798	0	0.0664386	0.753057	0.552863	0	0.827176	0.618306	0	0	0	0	0	0	0	0	0	0	0	0	0	0	0	0	0	0	0	0	0	0	0	0	0	0	0	0	0	0	0	0	0.354811	0	0.321422	0	0	0.491498	0	5.03418
cd048cb6aa911467ccf59559a120caa4	0	0	0	0	0	0	0	0	0	0	0	0	0	0	0	0	0	0	0	0	0	0	0	0	0	0	0	0	0	0	0	0	0	0	0	0	0	0	0	0	0	0	0	0	0	0	0	0	0
a248130f21504459ab64335f223511bd	0	0	0	0	0	0	0	0	0	0	0	0	0	0	0	0	0	0	0	0	0	0	0	0	0	0	0.0302109	0	0	0	0	0	0	0	0	0	0	0	0	0	0	0	0	0	0	0	0	0	0
e7ac4d004f5c4062bcc707a536d300ab	0	0	0	0	0	0	0	0	0	0	0	0	0	0	0	0	0	0	0	0	0	0	0	0	0	0	0	0	0	0	0	0	0	0	0.448514	0	0	0	0	0	0	0	0	2.02937	0	0	0	0	5.65569
ce7982f7efc0d1278e3f646a8f294687	0	0	0	0	0	0	0	0	0	0	0	0	0	0	0	0	0	0	0	0	0	0	0	0	0	0	0.0337652	0	0	0	0	0	0	0	0	0	0	0	0	0	0	0	0	0	0	0	0	0	0
d00171397cd01d064623ccc06c3a834a	0.0311779	0	0	0	0	0	0	0	0	0	0	0	0	0	0	0	0	0	0	0	0	0	0	0	0	0	0	0	0	0	0	0	0	0	0	0	0	0	0	0	0	0	0	0	0	0	0	0	0
320267db1509c35e58ee8fd33f92cabd	1.96421	0.458697	0	0.312508	2.75318	2.17358	0	2.52168	2.96456	0	0	0	0	0	0	0	0	0	0	0	0	0	0	0	0	0.0421053	0	0	0	0	0	0	0	0	0	0	0	0	0	0	0	0	0	0	0	0	0	0	0
66c0bcbd7bddbcc1d5ca350141f158c3	0	0	0	0	0	0	0	0	0	0	0	0	0	0	0	0	0	0	0	0	0	0	0	0	0	0	0.0142169	0	0	0	0	0	0	0	0	0	0	0	0	0	0	0	0	0	0	0	0	0	0
4655a938ebad5071c85dec58ddada35c	0	0	0	0	0	0	0	0	0	0	0	0	0	0	0	0	0	0	0	0	0	0	0	0	0	0	0.127952	0	0	0	0	0	0	0	0	0	0	0	0	0	0	0	0	0	0	0	0	0	0
d1ce8c71d651a596b058e7add00b31cc	0	0	0	0	0	0	0	0	0	0	0	0	0	0	0	0	0	0	0	0	0	0	0	0	0	0	0	0	0	0	0.0679463	0	0	0	0	0	0	0	0	0	0	0	0	0	0	0	0	0	0
983f95afe4f38ed992ffa436b3800db9	0	0	0	0	0	0	0	0	0	0	0	0	0	0	0	0	0	0	0	0	0	0	0	0	0	0	0	0	0	0	0	0	1.71468	0	0	0	0	0	0	0	0	0	0	0	0	0	0	0	0
5d68d64e44593b815fd7368b5df7a527	0	0	0	0	0	0	0	0	0	0	0	0	0	0	0	0	0	0	0	0	0	0	0	0	0	0	0	0	0	0	0	0	0	0	0	0	0	0	0	0	0	0	0	0	0	0	0	0	0
bc4c7f51d317add943f1cd89b5e534d7	0	0	0	0	0	0	0	0	0	0	0	0.324792	0	0	0	0	0	0	0	0	0	0	0	0	0	0	0	0	0	0	0	0	0	0	0	0	0	0	0	0	0	0	0	0	0	0	0	0	0
2d452700e878a8f97204a103b7b9ce39	0	0	0	0	0	0	0	0	0	0	0	0	0	0	0	0	0	0	0	0	0	0	0	0	0	0.0589474	0.0550905	0	0	0	0	0	0	0	0	0	0	0	0	0	0	0	0	0	0	0	0	0	0
ae957cb39607d055345c4f5faf06d0b3	0	0	0	0	0	0	0	0	0	0	0	0	0	0	0	0	0	0	0	0	0	0	0	0	0	0	0	0	0.0505732	0.0155043	0	0	0	0	0	0	0	0	0	0	0	0	0	0	0	0	0	0	0
c9b89772f8b2f5d968cec22822622b3a	0	0	0	0	0	0	0	0	0	0	0	0	0	0	0	0	0	0	0	0	0	0	0	0	0	0	0	0	0	0	0	0	0	0	0	0	0	0	0	0	0	0	0	0	0	0	0	0	0
19eaffb1d3af855a8997ee743a065e62	0	0	0	0	0	0	0	0	0	0	0	0	0	0	0	0	0	0	0	0	0	0	0	0	0	0	0	0	0	0	0	0	0	0	0	0	0	0	0	0	0	0	0	0	0	0	0	0	0
40a26fedb178dda072d7692fb018e60f	0	0	0	0	0	0	0	0	0	0	0	0	0	0	0	0	0	0	0	0	0	0	0	0	0	0	0	0	0	0.0232564	0	0	0	0	0	0	0	0	0	0	0	0	0	0	0	0	0	0	0
e4d43474b100bdd138f628965b39df53	0	0	0	0	0	0	0	0	0	0	0	0	0	0	0	0	0	0	0	0	0	0	0	0	0	0	0	0	0	0	0	0	0	0	0	0	0	0	0	0	0	0	0	0	0	0	0	0	0
4cc6fc7edfc3656394e1a500204b8c0b	0	0	0	0	0	0	0	0	0	0	0	0	0	0	0	0	0	0	0	0	0	0	0	0	0	0	0.0924099	0.303723	2.38818	1.90703	0	0	0	0	0	0	0	0	0	0	0	0	0	0	0	0	0	0	0
812874d04e1e2e68fcd790716617d0ef	0	0	0	0	0	0	0	0	0	0	0	0	0	0	0	0	0	0	0	0	0	0	0	0	0	0	0	0	0	0	0	0	0	0	0	0	0	0	0	0	0	0	0	0	0	0	0	0	0
52382ee8321da0b2654a8fa88f10d603	0	0	0	0	0	0	0	0	0	0	0	0	0	0	0	0	0	0	0	0	0	0	0	0	0	0	0	0.0285857	0	0	0	0	0	0	0	0	0	0	0	0	0	0	0	0	0	0	0	0	0
c491200b3aebc2805826a48d40cb4247	0	0	0	0	0	0	0	0	0	0	0	0	0	0	0	0	0	0	0	0	0	0	0	0	0	0	0	0	0	0	0	0	0	0	0	0	0	0	0	0	0	0	0	0	0	0	0	0	0
d4e19affddf4534b6f1efb0c389297c7	0	0	0.0414561	0	0	0	0	0	0	0	0	0	0	0	0	0	0	0	0	0	0	0	0	0	0	0	0	0	0	0	0	0	0	0	0	0	0	0	0	0	0	0	0	0	0	0	0	0	0
8e4f3af2d82ef262b8a55127fd73a058	0	0	0	0	0	0	0	0	0	0	0	0	0	0	0	0.032911	0	0	0.0319846	0	0	0	0	0	0	0	0	0	0	0	0	0	0	0	0	0	0	0	0	0	0	0	0	0	0	0	0	0	0
b176f7fbc6b22fde8359c82a271595ba	0	0	0	0	0	0	0	0	0	0	0	0.0360881	0	0	0	0	0	0	0	0	0	0	0	0	0	0	0	0	0	0	0	0	0	0	0	0	0	0	0	0	0	0	0.112952	0.0630239	0	0	0.0929862	0	0
bb460b40456fb30c5f90a637ae903de0	0	0	0	0	0	0	0	0	0	0	0	0	0	0	0	0	0	0	0	0	0	0	0	0	0	0	0	0	0	0	0	0	0	0	0	0	0	0	0	0	0	0	0	0	0	0	0	0	0
6081065e29d9118ef9dd7c04cf5ebaac	0	0	0	0	0	0	0	0	0	0	0	0	0	0	0	0	0	0	0	0	0	0	0	0	0	0	0	0	0.511351	0.348846	0	0	0	0	0	0	0	0	0	0	0	0	0	0	0	0	0	0	0
4e57fc63ca8e840bdf22a8d0ef8d9ecc	0	0	0	0	0	0.0454408	0	0	0	0	0	0	0	0	0	0	0	0	0	0	0	0	0	0	0	0	0	0	0	0	0	0	0	0	0	0	0	0	0	0	0	0	0	0	0	0	0	0	0
411f2c1e3da15be1109283317f53b6d2	0	0	0	0	0	0	0	0	0	0	0	0	0	0	0	0	0	0	0	0	0	0	0	0	0	0	0	0	0	0	0	0	0	0	0	0	0	0	0	0	0	0	0	0	0	0	0	0	0
da0abd2644c52cf489b2b0cc6d91f983	0	0	0	0	0	0	0	0	0	0	0	0	0	0	0	0	0	0	0	0	0	0	0	0	0	0	0	0	0	0	0	0	0	0	0	0	0	0	0	0	0	0	0	0	0	0	0	0	0
4ec54e42f8754ab4883a50b219e37486	0	0	0	0	0	0	0	0	0	0	0	0	0	0	0	0	0	0	0	0	0	0	0	0	0	0	0	0	0	0	0	0	0	0	0	0	0	0	0	0	0	0	0	0	0	0	0	0	0
62503e056656261c2f368a6225538ec9	0	0	0	0	0	0	0	0	0	0	0	0	0	0	0	0	0	0	0	0	0	0	0	0	0	0	0	0	0.118004	0	0	0	0	0	0	0	0	0	0	0	0	0	0	0	0	0	0	0	0
da1cedd281a7401d6c65f9c435a161f7	0	0	0	0	0	0	0	0	0	0	0	0	0	0	0	0	0	0	0	0	0	0	0	0	0	0	0	0	0	0	0	0	0	0	0	0	0	0	0	0	0	0	0	0	0	0	0	0	0
2ee26e1310980cec7a4666fab2472852	0	0	0	0	0	0	0	0	0	0	0	0	0	0	0	0	0	0	0	0	0	0	0	0	0	0	0	0	0.0983367	0.056849	0	0	0	0	0	0	0	0	0	0	0	0	0	0	0	0	0	0	0
4b9e6e783d2555be84f7198e6b4d5591	0	0	0	0	0	0	0	0	0	0	0	0	0	0	0	0	0	0	0	0	0	0	0	0	0	0	0	0	0	0	0	0	0	0	0	0	0	0	0	0	0	0	0	0	0	0	0	0	0
82ae3e6c7a267049a44856ca224e978d	0	0	0	0	0	0	0	0	0	0	0	0	0	0	0	0	0	0	0	0	0	0	0	0	0	0	0	0	0	0.0620171	0	0	0	0	0	0	0	0	0	0	0	0	0	0	0	0	0	0	0
08a33ada9319e54fc9b760647a2f1daf	0	0	0	0	0	0	0	0	0	0	0	0	0	0	0	0	0	0	0	0	0	0	0	0	0	0	0	0	0	0	0	0	0	0	0	0	0	0	0	0	0	0	0	0	0	0	0	0	0
1278724f9007ef33f8304ad7666b1430	0	0	0	0	0	0	0	0	0	0	0	0	0	0	0	0	0	0	0	0	0	0	0	0	0	0	0	0.0821839	0.134862	0.0904416	0	0	0	0	0	0	0	0	0	0	0	0	0	0	0	0	0	0	0
3eeaf3a2f6f878ef46a51304bd794853	0	0	0	0	0	0	0	0	0	0	0	0	0	0	0	0	0	0	0	0	0	0	0	0	0	0	0	0	0	0	0.178359	0	0.411523	0	0.112129	0	0	0	0	0.122292	0	0.454158	0	0	0	0	0	0	0
40623e5e76b052e990768ed132d84b34	0	0	0	0	0	0	0	0	0	0	0	0	0	0.155142	0	0	0	0	0	0	0	0	0	0	0	0	0	0	0	0	0	0	0	0	0	0	0	0	0	0	0	0	0	0	0	0	0	0	0
7f570e0af4f969a2520f019608e90043	0	0	0	0	0	0	0	0	0	0	0	0	0	0	0	0	0	0	0	0	0	0	0	0	0	0	0	0	0	0	0	0	0	0	2.48552	0	0	0	0	0	0	0	0	0	0	0	0	0	0
b7bd8df37c0dcbccca8cd20730d73feb	0	0	0	0	0	0	0	0	0	0	0	0	0	0	0	0	0	0	0	0	0	0	0	0	0	0	0.0373194	0	0	0	0	0	0	0	0	0	0	0	0	0	0	0	0	0	0	0	0	0	0
448f71a9aa85e0945d8bc625f78ede8d	0	0	0	0	0	0	0	0	0	0	0	0	0	0	0	0	0	0	0	0	0.980392	0	0	0	0	0	0	0	0	0	0	0	0	0	0	0	0	0	0	0	0	0	0	0	0	0	0	0	0
4f212e0125e4a8241e8820fc7a9f18e1	0	0	0	0	0	0	0	0	0	0	0	0	0	0	0	0	0	0	0	0	0	0	0	0	0	0	0	0	0	0	0	0	0	0	0	0	0	0	0	0	0	0	0	0	0	0	0	0	0
3cc76a18a08f685b289b6f96a75a1a21	0	0	0	0	0	0	0	0	0	0	0	0	0	0	0	0	0	0	0	0	0	0	0	0	0	0	0	0	0	0	0	0	0	0	0	0	0	0	0	0	0	0	0	0	0	0	0	0	0
fb1d3981ffba1fcc6ad2816a9eb17de7	0	0	0	0	0	0	0	0	0	0	0	0	0	0	0	0	0	0	0	0	0	0	0	0	0	0	0	0	0	0	0	0	0	0	0	0	0	0	0	0	10.0996	0	0	0	0	0	0	0	0
f65e2dbcc6d6bc11ccefd1c2212ee877	0	0	0	0	0	0	0	0	0	0	0	0	0	0	0	0	0	0	0	0	0	0	0	0	0	0	0	0	0.0140481	0	0	0	0	0	0	0	0	0	0	0	0	0	0	0	0	0	0	0	0
632bfb1f1892c3900fddc64d4fcc1b85	0	0	0	0	0	0	0	0	0	0	0	0	0	0	0	0	0	0	0	0	0	0	0	0	0	0	0.110181	0	0	0	0	0	0	0	0	0	0	0	0	0	0	0	0	0	0	0	0	0	0
98264494a5045bc510efce4dc19686be	0	0	0	0	0	0	0	0	0	0	0	0	0	0	0	0	0	0	0	0	0	0	0	0	0	0	0	0	0	0.198972	0	0	0	0	0	0	0	0	0	0	0	0	0	0	0	0	0	0	0
9de1ef55311805f063e4c769bc5f8978	0	0	0	0	0	0	0	0	0	0	0	0.0902201	0	0	0	0	0	0	0	0	0	0	0	0	0	0	0	0	0	0	0	0	0	0	0	0	0	0	0	0	0	0	0	0	0	0	0	0	0
d79557ca5d7859509d550cda5fc3d7ff	0	0	0	0	0	0	0	0	0	0	0	0.108264	0	0	0	0	0	0	0	0	0	0	0	0	0	0	0	0	0	0	0	0	0	0	0	0	0	0	0	0	0	0	0	0	0	0	0	0	0
c6bc2fb0a347da1ecf702939ffde3b5c	0	0	0	0	0	0	0	0	0	0	0	0	0	0	0	0	0	0	0	0	0	0	0	0	0	0	0	0	0	0	0	0	0	0	0	0	0	0	0	0	0	0	0	0	0	0	0	0	0
09a01d967bbfc5678c4ab1a241920059	0	0	0	0	0	0	0	0	0	0	0	0	0	0	0	0	0	0	0	0	0	0	0	0	0	0	0	0	0	0	0	0	0	0	0	0	0	0	0	0	0	0.0851547	0	0	0	0	0	0	0
a7b3804a59ef6726661237aab0d8a9ad	0	0	0	0	0	0	0	0	0	0	0	0	0	0	0	0	0	0	0	0	0	0	0	0	0	0	0	0	0	0	0	0	0	0	0	0	0	0	0	0	0	0	0	0	0	0	0	0	0
af4431e4e96adcc0cc455d97c15ce1a2	0	0	0	0	0	0	0	0	0	0	0	0	0	0	0	0	0	0	0	0	0	0	0	0	0	0	0	0	0.365251	0.405695	0	0	0	0	0	0	0	0	0	0	0	0	0	0	0	0	0	0	0
336b1f5188647057a94b23c4a7c47089	0	0	0	0	0	0	0	0	0	0	0	0	0	0	0	0	0	0	0	0	0	0	0	0	0	0	0.015994	0	0	0	0	0	0	0	0	0	0	0	0	0	0	0	0	0	0	0	0	0	0
417295aba6baa677eb818c274ebd9d38	0	0	0	0	0	0	0	0	0	0	0	0	0	0	0	0	0	0	0	0	0	0	0	0	0	0	0	0	0.0309058	0	0	0	0	0	0	0	0	0	0	0	0	0	0	0	0	0	0	0	0
50a1337009fa78766c60daff2b2f8ab2	0	0	0	0	0	0	0	0	0	0	0	0	0	0	0	0	0	0	0	0	0	0	0	0	0	0	0	0	0.0337154	0	0	0	0	0	0	0	0	0	0	0	0	0	0	0	0	0	0	0	0
6ead0f89a16a358f9bb51454a8a57d16	0	0	0	0	0	0	0	0	0	0	0	0	0	0	0	0	0	0	0	0	0	0	0	0	0	0	0	0	0	0	0	0	0	0	0	0	0	0	0	0	0	0	0	0	0	0	0	0	0
6bbfef80399fe16f409a3560d59afbcb	0	0	0	0	0	0	0	0	0	0	0	0	0	0	0	0	0	0	0	0	0	0	0	0	0	0	0	0	0	0	0	0	0	0	0	0	0	0	0	0	0	0	0	0	0	0	0	0	0
93e080f77b5cd77f48c115e8f979b715	0	0	0	0	0	0	0	0	0	0	0	0	0	0	0	0	0	0	0	0	0	0	0	0	0	3.03579	0.135061	3.71614	0.803551	1.61503	0	0	0	0	0	0	0	0	0	0	0	0	0	0	0	0	0	0	0
ec2801478b831fa0d0985f99106b6f36	0	0	0	0	0	0	0	0	0	0	0	0	0	0	0	0	0	0	0	0	0	0	0	0	0	0	0	0	0	0	0	0	0	0	0	0	0	0	0	0	0	0	0	0	0	0	0	0	0
39dcb337bb0fb2fc9b2f357ea1fa9389	0	0	0	0	0	0	0	0	0	0	0	0	0	0	0	0	0	0	0	0	0	0	0	0	0	0	0	0	0.238818	0.198972	0	0	0	0	0	0	0	0	0	0	0	0	0	0	0	0	0	0	0
2545938df7287ca08806a5b71fe98600	0	0	0	0	0	0	0	0	0	0	0	0	0	0	0	0	0	0	0	0	0	0	0	0	0	0	0	0	0	0.0103362	0	0	0	0	0	0	0	0	0	0	0	0	0	0	0	0	0	0	0
ef6b382952d01b05767120eda8c8cc53	0	0	0	0	0	0	0	0	0	0	0	0	0	0	0	0	0	0	0	0	0	0	0	0	0	0	0	0	0	0.0361766	0	0	0	0	0	0	0	0	0	0	0	0	0	0	0	0	0	0	0
ba27688c9f32e62078eb10b66898ab61	0	0	0	0	0	0	0	0	0	0	0	0	0	0	0	0	0	0	0	0	0	0	0	0	0	0.210526	0.675303	0	0	0	0	0	0	0	0	0	0	0	0	0	0	0	0	0	0	0	0	0	0
f72e007caf0154c2851b91d8396d676f	0	0	0	0	0	0	0	0	0	0	0	0	0	0	0	0	0	0	0	0	0	0	0	0	0	0	0	0	0	0	0	0	0	0	0	0	0	0	0	0	0	0	0	0	0	0	0	0	0
119c47f2a47fa5c565d32f5752b069a6	0	0	0	0	0	0	0	0	0	0	0	0	0	0	0	0	0	0	0	0	0	0	0	0	0	0	0	0	0	0.674436	0	0	0	0	0	0	0	0	0	0	0	0	0	0	0	0	0	0	0
45e958419adb93ea9e65266cfc12ae65	0	0	0	0	0	0	0	0	0	0	0	0	0	0	0	0	0	0	0	0	0	0	0	0	0	0	0	0	0	0	0	0	0	0	0	0	0	0	0	0	0	0	0	0	0	0	0	0	0
5efd57aab1f54cf1215e7318f6093e41	0	0	0	0	0	0	0	0	0	0	0	0	0	0	0	0	0	0	0	0	0	0	0	0	0	0	0	0.185807	0.921555	0.857903	0	0	0	0	0	0	0	0	0	0	0	0	0	0	0	0	0	0	0
e52e8b66436d618cb57485e8dd3db116	0	0	0	0	0	0	0	0	0	0	0	0	0	0	0	0	0	0	0	0	0	0	0	0	0	0	0	0	0	0	0	0	0	0	0	0	0	0	0	0	0	0	0	0	0	0	0	0	0
b280665a8f753938d190b6c5d73f30e9	0	0	0	0	0	0	0	0	0	0	0	0	0	0	0	0	0	0	0	0	0	0	0	0	0	0	0	0	0	0.0155043	0	0	0	0	0	0	0	0	0	0	0	0	0	0	0	0	0	0	0
8445dee34fdc78f0a0ec315ae6c1f6c3	0	0	0	0	0	0	0	0	0	0	0	0	0	0	0	0	0	0	0	0	0	0	0	0	0	0	0	0	0	0	0	0	0	0	0	0	0	0	0	0	0	0	0	0	0	0	0	0	0
36181ffa1e32c53b5c50a25b14fd8f85	0	0	0	0	0	0	0	0	0	0	0	0	0	0	0	0	0	0	0	0	0	0	0	0	0	0	0.0142169	0	0	0	0	0	0	0	0	0	0	0	0	0	0	0	0	0	0	0	0	0	0
5417a906c2433145c83c148f9cbf468f	0	0	0	0	0	0	0	0	0	0	0	0	0	0	0	0	0	0	0	0	0	0	0	0	0	0	0	0	0.0309058	0.0180883	0	0	0	0	0	0	0	0	0	0	0	0	0	0	0	0	0	0	0
5ebae35b6e6fa8d889b198f59fa20adc	0	0	0	0	0	0	0	0	0	0	0	0	0	0	0	0	0	0	0	0	0	0	0	0	0	0	0	0	0	0.21706	0	0	0	0	0	0	0	0	0	0	0	0	0	0	0	0	0	0	0
a8a6c16d4c381b76973e579c99461498	0	0	0	0	0	0	0	0	0	0	0	0	0	0	0	0	0	0	0	0	0	0	4.54977	0	0	0	0	0	0	0	0	0	0	0	0	0	0	0	0	0	0	0	0	0	0	0	0	0	0
4220e8ab821ffc48a8dc429a87c87631	0	0	0	0	0	0	0	0.0160617	0	0	0	0	0	0	0	0	0	0	0	0	0	0	0	0	0	0	0	0	0.210722	0	0	0	0	0	0	0	0	0	0	0	0	0	0	0	0	0	0	0	0
d4faeff68083edc8bccd6a8eda28e1f0	0	0	0	0	0	0	0	0	0	0	0	0	0	0	0	0	0	0	0	0	0	0	0	0	0	0	0	0.714643	0.134862	0.232564	0	0	0	0	0	0	0	0	0	0	0	0	0	0	0	0	0	0	0
65464b00d8421cac52b9befe22bdf3ef	0	0	0	0	0	0	0	0	0	0	0	0	0	0	0	0	0	0	0	0	0	0	0	0	0	0	0	0	0.0112385	0	0	0	0	0	0	0	0	0	0	0	0	0	0	0	0	0	0	0	0
559271e0dddbe627c3dcdad0053aaa97	0	0	0	0	0	0	0	0	0	0	0	0	0	0	0	0	0	0	0	0	0	0	0	0	0	0	0	0	0	0	0	0	0	0	0	0	0	0	0	0	0	0	0	0	0	0	0	0	0
c2f93db975ae73b7abacc5a587834a8e	0	0	0	0	0	0	0	0	0	0	0	0	0	0	0	0	0	0	0	0	0	0	0	0	0	0	0	0	0	0	0	0	0	0	0	0	0	0	0	0	0	0	0	0	0	0	0	0	0
9bf28580e7c50644aad64c283dfee0f4	0	0	0	0	0	0	0	0	0	0	0	0	0	0	0	0	0	0	0	0	0	0	0	0	0	0	0	0	0.0674309	0	0	0	0	0	0	0	0	0	0	0	0	0	0	0	0	0	0	0	0
084a6102feb592af44419d70977a98ce	0	0	0	0	0	0	0	0	0	0	0	0	0	0	0	0.0205694	0	0	0	0	0	0	0	0	0	0	0	0	0	0	0	0	0	0	0	0	0	0	0	0	0	0	0	0	0	0	0	0	0
21a6f3dbcdf3c3c2f0e7ce41867f56a2	0	0	0	0	0	0	0	0	0	0	0	0	0	0	0	0	0	0	0	0	0	0	0	0	0	0	0	0	0	0	0	0	0	0	0	0	0	0	0	0	0	0	0	0	0	0	0	0	0
ad5fc30ea0eb3ef6cc341b6095c89338	0	0	0	0	0	0	0	0	0	0	0	0	0	0	0	0	0	0	0	0	0	0	0	0	0	0	0	0	0	0.0335926	0	0	0	0	0	0	0	0	0	0	0	0	0	0	0	0	0	0	0
7e03939c84b10b7ee2b03506643abe9b	0	0	0	0	0	0	0	0	0	0	0	0	0	0	0	0	0	0	0	0	0	0	0	0	0	0	0	0	0	0	0	0	0	0	0.598019	0	0	0	0	0	0	0	0	0	0	0	0	0	0
b9c535dd1a3e23ccc7e038a8a2394f78	0	0	0	0	0	0	0	0	0	0	0	0	0	0	0	0	0	0	0	0	0	0	0	0	0	0	0.0639761	0	0	0	0	0	0	0	0	0	0	0	0	0	0	0	0	0	0	0	0	0	0
9cce6aabbfd925399bf1111383f9d0a5	0.230716	0.273609	0	0.228844	0	0	0	0	0	0	0	0	0	0	0	0	0	0	0	0	0	0	0	0	0	0	0	0	0	0	1.46085	2.98028	0	0	1.40161	0	0	1.91693	0	1.41509	0	1.95856	0	0	0	0	0	0	0
32fef4e960b9f3ceed943009afbc6cde	0	0	0	0	0	0	0	0	0	0	0	0	0	0	0	0	0	0	0	0	0	0	0	0	0	0.172632	0.229248	0	0.177006	0	0	0	0	0	0	0	0	0	0	0	0	0	0	0	0	0	0	0	0
c402e7b9b63dc5e05663b2848a16c615	0	0	0	0	0	0	0	0	0	0	0	0	0	0	0	0	0	0	0	0	0	0	0	0	0	0	0	0	0	0	0	0	0	0	0	0	0	0	0	0	0	0	0	0	0	0	0	0	0
ce815d0e3cd5b9fe77fcf25e8de1b486	0	0	0	0	0	0	0	0	0	0	0	0	0	0	0	0	0	0	0	0	0	0	0	3.1381	0	0	0	0	0	0	0	0	0	0	0	0	0	0	0	0	0	0	0	0	0	0	0	0	0
103e6e4d5c97a7c85c4335c19fcbf1d8	0	0	0	0	0	0	0	0	0	0	0	0	0	0	0	0	0	0	0	0	0	0	0	0	0	0	0	0	0	0	0	0	0	0	0	0	0	0	0	0	0	0	0	0	0	0	0	0	0
ed4769571444f28b6e874340ab8456f8	0	0	0	0	0	0	0	0	0	0	0	0	0	0	0	0	0	0	0	0	0	0	0	0	0	0	0	0	0.0533828	0.0361766	0	0	0	0	0	0	0	0	0	0	0	0	0	0	0	0	0	0	0
c5acbe455c7ae8b2a648f183ae0dfd46	0	0	0	0	0	0	0	0	0	0	0	0.0360881	0	0	0	0	0	0	0	0	0	0	0	0	0	0	0	0	0	0	0	0	0	0	0	0	0	0	0	0	0	0	0	0	0	0	0	0	0
176b8ae65a437fb9ff76d68ff12dd8af	0	0	0	0	0	0	0	0	0	0	0	0	0	0	0	0	0	0	0	0	0	0	0	0	0	0	0	0	0	0	0	0	0	0	0	0	0	0	0	0	0	0	0	0	0	0	0	0	0
5934b0e55ec7bab2210121c195eed112	0	0	0	0	0	0	0	0	0	0	0	0	0	0	0	0	0	0	0	0	0	0	0	0	0	0	0	0	0	0	0	0	0	0	0	0	0	0	0	0	0	0	0	0	0	0	0	0	0
956626fe33aacbc61523e076d6fb8e19	0	0	0	0	0	0	0	0	0	0	0	0	0	0	0	0	0	0	0	0	0	0	0	0	0	0	0	0	0	0	0	0	0	0	0	0	0	0	0	0	0	0	0	0	0	0	0	0	0
f6035494a9e12dbe06cfee509fcd47fe	0	0	0.0336831	0	0	0	0	0	0	0	0	0	0	0	0	0	0	0	0	0	0	0	0	0	0	0	0	0	0	0	0	0	0	0	0	0	0	0	0	0	0	0	0	0	0	0	0	0	0
913ed1033e5d6a7a81ae2ffd31e9b8dc	0	0	0	0	0	0	0	0	0	0	0	0	0	0	0	0	0	0	0	0	0	0	0	0	0	0.0168421	0.0142169	0	0.0618116	0	0	0	0	0	0	0	0	0	0	0	0	0	0	0	0	0	0	0	0
c4d8c2b1b40787c47d60cf7a821a1f24	0	0	0	0	0	0	0	0	0	0	0	0	0	0	0	0	0	0	0	0	0	0	0	0	0	0	0	0	0	0	0	0	0	0	0	0	0	0	0	0	0	0	0	0	0	0	0	0	0
b160dfcd9960b4b217a23640eb728e1e	0	0	0	0	0	0	0	0	0	0	0	0	0	0	0	0	0	0	0	0	0	0	0	0	0	0	0	0.0214393	0	0	0	0	0	0	0	0	0	0	0	0	0	0	0	0	0	0	0	0	0
772f4549076b43e5e204534105eb3a2a	0	0	0	0	0	0	0	0	0	0	0	0	0	0	0	0	0	0	0	0	0	0	0	0	0	0	0	0	0	0	0.0509597	0.366804	0	0	0	0	0	0	0	0	0	0	0	0	0	0	0	0	0
18eb929cf9350e0af65cf863c2786858	0	0	0	0	0	0	0	0	0	0	0	0	0	0	0	0	0	0	0.0533077	0	0	0.020592	0	0	0	0	0	0	0	0	0	0	0	0	0	0	0	0	0	0	0	0	0	0	0	0	0	0	0
1cf5e00bce431aa214d775bece0439d1	0	0	0	0	0	0	0	0	0	0	0	0	0	0	0	0	0	0	0	0	0	0	0	0	0	0	0	0	0.0421443	0	0	0	0	0	0	0	0	0	0	0	0	0	0	0	0	0	0	0	0
93a7b511225f161fe63270c2cf8daf9a	0	0	0	0	0	0	0	0	0	0	0	0	0	0	0	0.0370248	0	0	0	0	0	0	0	0	0	0	0	0	0	0	0	0	0	0	0	0	0	0	0	0	0	0	0	0	0	0	0	0	0
39b03223a77d33bce85d03d66a2fa37c	0	0	0	0	0	0	0	0	0	0	0	0	0	0	0	0	0	0	0	0	0	0	0	0	0	0	0	0	0.00842886	0.0129202	0	0	0	0	0	0	0	0	0	0	0	0	0	0	0	0	0	0	0
9f9cefb8ad8320995316a380edc9ad64	0	0	0	0	0	0	0	0	0	0	0	0	0	0	0	0	0	0	0	0	0	0	0	0	0	0	0	0	0.216341	0.193803	0	0	0	0	0	0	0	0	0	0	0	0	0	0	0	0	0	0	0
0aa6767415c3c1d08d147c80b16ec596	0.941573	9.88211	0.329058	2.98974	0.0331345	0.0833081	0	0	0	0	0	0	0	0	0	0	0	0	0	0	0	0	0	0	0	0	0	0	0	0.0284245	19.645	20.2201	6.3786	0	16.0344	0.0475543	0.0607099	25.8676	1.26288	26.1356	0	35.6514	0	0	0	0	0	0	0
a6e2c694f09026c8d695a7f650340049	0	0	0	0	0	0	0	0	0	0	0	0	0	0	0	0	0	0	0	0	0	0	0	0	0	0	0	0	0.129243	0	0	0	0	0	0	0	0	0	0	0	0	0	0	0	0	0	0	0	0
3157ca8352945fb52f1be9cf5e42bdc4	0	0	0	0	0	0	0	0	0	0	0	0	0	0	0	0	0	0	0	0	0	0	0	0	0	0	0	0	0	0	0	0	0	0	0	0	0	0	0	0	0	0	0	0	0	0	0	0	0
5be6f87e1054693a24f3b3ddfe6841a1	0	0	0	0	0	0	0	0	0	0	0	0	0	0	0	0	0	0	0	0	0	0	0	0	0	0	0.225694	0	0	0	0	0	0	0	0	0	0	0	0	0	0	0	0	0	0	0	0	0	0
95f6d536a143299e088026199832c5f9	0	0	0	0	0	0	0	0	0	0	0	0	0	0	0	0	0	0	0	0	0	0	0	0	0	0.0926316	0.111958	0	0	0	0	0	0	0	0	0	0	0	0	0	0	0	0	0	0	0	0	0	0
feb04af2779c1f75460354827aafa360	0	0	0	0	0	0	0	0	0	0	0	0	0	0	0	0	0	0	0	0	0	0	0	0	0	0	0	0	0.0280962	0.0258405	0	0	0	0	0	0	0	0	0.697906	0	0	0	0	0	0	0	0	0	0
882c2ccdd06d92c91a22641ee43c9e71	0	0	0	0	0	0	0	0	0	0	0	0	0	0	0	0	0	0	0	0	0	0	0	0	0	0	0.0213254	0	0	0	0	0	0	0	0	0	0	0	0	0	0	0	0	0	0	0	0	0	0
58a2989809319d50bc2ff6e16c7f39f3	0	0	0	0	0	0	0	0	0	0	0	0	0	0	0	0	0	0	0	0	0	0	0	0	0	0	0	0	0	0.186051	0	0	0	0	0	0	0	0	0	0	0	0	0	0	0	0	0	0	0
4ff670760e53cf531723abb37cf65eab	0	0	0	0	0	0	0	0	0	0	0	0	0	0	0	0	0	0	0	0	0	0	0	0	0	0	0	0	0	0	0	0	0	0	0	0	0	0	0	0	0	0	0	0	0	0	0	0	0
0261985ec06feb4219df0b30ebf6de69	0	0	0	0	0	0	0	0	0	0	0	0.288704	0	0	0	0	0	0	0	0	0	0.0514801	0	0	0	0	0	0	0	0	0	0	0	0	0	0	0	0	0	0	0	0	0	0	0	0	0	0	0
e077212cae35b18c79c1eb9de923ce1d	0	0	0	0	0	0	0	0	0	0	0	0	0	0	0	0	0	0	0	0	0	0	0	0	0	0	0	0	0	0	0	0	0	0	0.205569	0	0	0	0	0	0	0	0	0	0	0	0	0	0
62611dedc42201591d0c89973f903dde	0	0	0	0	0	0	0	0	0	0	0	0	0	0	0	0	0	0	0	0	0	0	0	0	0	0	0	0	0	0	0	0	0	0	0	0	0	0	0	0	0	0	0	0	0	0	0	0	0
5c2d15e0a772349e6435794098e2f95f	0	0	0	0	0	0	0	0	0	0	0	0	0	0	0	0	0	0	0	0	0	0	0	0	0	0	0	0	0.0280962	0	0	0	0	0	0	0	0	0	0	0	0	0	0	0	0	0	0	0	0
2a97f5cfb056674ab1363778ebc4ebaa	0	0	0	0	0	0	0	0	0	0	0	0	0	0	0	0	0	0	0	0	0	0	0	0	0	0	0	0.0142929	0	0	0	0	0	0	0	0	0	0	0	0	0	0	0	0	0	0	0	0	0
55fdecb78a3af510137ada9fb749feb3	0	0	0	0	0	0	0	0	0	0	0	0.487189	0	1.46277	0	0	0	0	0.0906232	0.00652358	0	0.15444	0	0	0	0	0	0	0	0	0	0	0	0	0	0	0	0	0	0	0	0	0	0	0	0	0	0	0
c446ca26387f09d1e266ef1614bc3568	0	0	0	0	0	0	0	0	0	0	0	0	0	0	0	0	0	0	0	0	0	0	0	0	0	0	0	0	0	0.00516809	0	0	0	0	0	0	0	0	0	0	0	0	0	0	0	0	0	0	0
b2b655655252b39a055ae7f048dfe99c	0	0	0	0	0	0	0	0	0	0	0	0	0	0	0	0	0	0	0	0	0	0	0	0	0	0	0.0639761	0	0	0	0	0	0	0	0	0	0	0	0	0	0	0	0	0	0	0	0	0	0
624ef7b8ab4c64a9a89c00ea51513d71	0	0	0	0	0	0	0	0	0	0	0	0	0	0	0	0	0	0	0	0	0	0	0	0	0	0	0	0.0393054	0	0	0	0	0	0	0	0	0	0	0	0	0	0	0	0	0	0	0	0	0
b3029adb380ea3ce147e35328a11da37	0	0	0	0	0	0	0	0	0	0	0	0	0	0	0	0	0	0	0	0	0	0	0	0	0	0	0	0	0	0	0	0	0	0	0	0	0	0	0	0	0	0	0	0	0	0	0	0	0
18275c91b04fa588b998374fb10e0590	0	0	0	0	0	0	0	0	0	0	0	0	0	0	0	0	0	0	0	0	0	0	0	0	0	0	0	0	0	0	0	0	0	0	0	0	0	0	0	0	0	0	0	0	0	0	0	0	0
1b877e313c68471bb0930b0a06f371f2	0	0	0	0	0	0	0	0	0	0	0	0	0	0	0	0	0	0	0	0	0	0	0	0	0	0	0	0	0.0280962	0	0	0	0	0	0	0	0	0	0	0	0	0	0	0	0	0	0	0	0
2db1699569d1420d04cca2c2f4b46b3b	0	0	0	0	0	0	0	0	0	0	0	0	0	0	0	0	0	0	0	0	0	0	0	0	0	0	0	0.217966	0.797932	0.529729	0	0	0	0	0	0	0	0	0	0	0	0	0	0	0	0	0	0	0
74e59572346f076883e68f7ac94238ff	0	0	0	0	0	0	0	0	0	0	0	0	0	0	0	0	0	0	0	0	0	0	0	0	0	0	0	0	0	0	0.0849329	0	0	0	0	0	0	0	0	0	0	0	0	0	0	0	0	0	0
db41e939aff5c5cc13c433d61efd9157	0	0	0	0	0	0	0	0	0	0	0	0	0	0	0	0.0123416	0	0	0	0	0	0	0	0	0	0	0	0	0	0	0	0	0	0	0	0	0	0	0	0	0	0	0	0	0	0	0	0	0
deef017c072a4c1efd91c6b4a52047fc	0	0	0	0	0	0	0	0	0	0	0	0	0	0	0	0	0	0	0	0	0	0	0	0	0	0	0	0	0	0	0	0	0	0	0	0	0	0	0	0	0	0	0	0	0	0	0	0	0
4b2a8bb456905116a849f09370bddb8b	0	0	0	0	0	0	0	0	0	0	0	0	0	0	0	0	0	0	0	0	0	0	0	0	0	0	0	0	0	0	0	0	0	0	0	0	0	0	0	0	0	0	0	0	0	0	0	0	0
e13a395431dcb33d93e4e5e166e491d3	0	0	0	0	0	0	0	0	0	0	0	0	0	0	0	0	0	0	0	0	0	0	0	0	0	0	0	0	0.022477	0	0	0	0	0	0	0	0	0	0	0	0	0	0	0	0	0	0	0	0
478d5c1e7283f906eeead7dc9f090a4b	0	0	0	0	0	0	0	0	0	0	0	0	0	0	0	0	0	0	0	0	0	0	0	0	0	0	0	0	0.202293	0.147291	0	0	0	0	0	0	0	0	0	0	0	0	0	0	0	0	0	0	0
9ee2e288332dca0dc69d0b9c5ff194a2	0	0	0	0	0	0	0	0	0	0	0	0	0	0	0	0	0.0220648	0.119274	0	0	0	0	0	0	0	0	0	0	0.0168577	0	0	0	0	0	0	0	0	0	0	0	0	0	0	0	0	0	0	0	0
47f0dfa872ad06bbe11ca59b31acc51c	0	0.0160946	0	0	0	0	0	0	0	0	0	0	0	0	0	0	0	0	0	0	0	0	0	0	0	8.84632	0.43717	10.4409	2.13812	4.66679	0	0	0	0	0	0	0	0	0	0	0	0	0	0	0	0	0	0	0
949709f3acced3103f7cbb8dc9c5b545	0	0	0	0	0	0	0	0	0	0	0	0	0	0	0	0	0	0	0	0	0	0	0	0	0	7.10737	0.321658	10.1301	1.8403	4.10863	0.0509597	0	0	0	0	0	0	0	0	0	0	0	0	0	0	0	0.172689	0.0911458	0
9eebeff08982f2430906af5367c1bfd5	0	0	0	0	0	0	0	0	0	0	0	0	0	0	0	0	0	0	0	0	0	0	0	0	0	0	0	0	0	0.0516809	0	0	0	0	0	0	0	0	0	0	0	0	0	0	0	0	0	0	0
6ebd5399889e2eff673b6255935ea456	0	0	0	0	0	0	0	0	0	0	0	0	0	0	0	0	0	0	0	0	0	0	0	0	0	0	0	0.0821839	0	0	0	0	0	0	0	0	0	0	0	0	0	0	0	0	0	0	0	0	0
271df00642d5c521260f73dc9f18906b	0	0	0	0	0	0	0	0	0	0	0	0	0	0	0	0	0	0	0	0	0	0.02574	0	0	0	0.357895	0.326989	0	0	0	0	0	0	0	0	0	0	0	0	0	0	0	0	0	0	0	0	0	0
65986b67b9bab86237ace5593f6b954d	0	0	0	0	0	0	0	0	0	0	0	0	0	0	0	0	0	0	0	0	0	0	0	0	0	0	0	0	0	0	0	0	0	0	0	0	0	0	0	0	0	0	0	0	0	0	0	0	0
767809276a223e2f36c06f4d60002679	0	0	0	0	0	0	0	0	0	0	0	0	0	0	0	0	0	0	0	0	0	0	0	0	0	0	0.0355423	0	0	0	0	0	0	0	0	0	0	0	0	0	0	0	0	0	0	0	0	0	0
2bbd63c7cffd5d040e30a81fa105bef0	0	0	0	0	0	0	0	0	0	0	0	0.288704	0	0	0	0.0287971	0	0	0	0	0	0	0	0	0	0	0	0	0	0	0.110413	0	0	0	0	0	0	0	0	0	0	0	0	0	0	0	0	0	0
c12fc75c117effdf210478a9ab75109e	0	0	0	0	0	0	0	0	0	0	0	0	0	0	0	0	0	0	0	0	0	0	0	0	0	0	0	0	0	0.0155043	0	0	0	0	0	0	0	0	0	0	0	0	0	0	0	0	0	0	0
6f1ef8e295ac380c1274ab9e8cb765a4	0	0	0	0.0123035	0	0	0	0	0	0	0	0	0	0	0	0	0	0	0	0	0	0	0	0	0	0.0547368	0	0	0	0	0	0	0	0	0	0	0	0	0	0	0	0	0	0	0	0	0	0	0
716e746b2f5ab1fdce0f0b3efef45f7d	0	0	0	0	0	0	0	0	0	0	0	0	0	0	0	0	0	0	0	0	0	0	0	0	0	0.109474	0.339429	0	0	0	0	0	0	0	0	0	0	0	0	0	0	0	0	0	0	0	0	0	0
26dc34343fce215ac62975798b51d0a4	0	0	0	0	0	0	0	0	0	0	0	0	0	0	0	0	0	0	0	0	0	0	0	0	0	0	0	0	0	0	0	0	0	0	0	0	0	0	0	0	0	0.11354	0	0	0	0	0	0	0
560e2f91bbc2868183bb29a61f41d117	0	0	0	0	0	0	0	0	0	0	0	0	0	0	0	0	0	0	0	0	0.245098	0	0	0	0	0	0	0	0	0	0	0	0	0	0	0	0	0	0	0	0	0	0	0	0	0	0	0	0
7828f846ad67762d800228a8eda2f8b4	0	0	0	0	0	0	0	0	0	0	0	0	0	0	0	0	0	0	0	0	0	0	0	0	0	0	0	0	0.0196673	0.0232564	0	0	0	0	0	0	0	0	0	0	0	0	0	0	0	0	0	0	0
462bf193fc97c146b6e360bded645fa9	0	0	0	0	0	0	0	0	0	0	0.158061	0.541321	0	0.576241	0	0.0575942	0	0	0.0319846	0	0	0	0	0	0	0	0	0	0	0	0	0	0	0	0	0	0	0	0	0	0	0	0	0	0	0	0	0	0
54af236572e0bda79aa88e46c7ec2c73	0	0	0	0	0	0	0	0	0	0	0	0	0	0	0	0	0	0	0	0	0	0	0	0	0	0.105263	0.355423	0	0	0	0	0	0	0	0	0	0	0	0	0	0	0	0	0	0	0	0	0	0
b0c0ed02be3ad0d589dd8419c3e8aab4	0	0	0	0	0	0	0	0	0	0	0	0	0	0	0	0	0	0	0	0	0	0	0	0	0	0	0	0	0	0	0.0169866	0	0	0	0	0	0	0	0	0	0	0	0	0	0	0	0	0	0
412d9d460add3f9a8f32e8c40ada9456	0	0	0	0	0	0	0	0	0	0	0	0	0	0	0	0	0	0	0	0	0	0	0	0	0	0	0	0	0.0196673	0.0335926	0	0	0	0	0	0	0	0	0	0	0	0	0	0	0	0	0	0	0
3d86ea6efcd002df6df8fb3856aad140	0	0	0	0	0	0	0	0	0	0	0	0	0	0	0	0	0	0	0	0	0	0	0	0	0	0	0	0	0	0	0	0	0	0	0	0	0	0	0	0.0873515	0	0	0	0	0	0	0	0	0
28bbc5bf43ab81923c03d32ac1db69ff	0	0	0	0	0	0	0	0	0	0	0	0	0	0	0	0	0	0	0.0159923	0	0	0	0	0	0	0	0	0	0	0	0	0	0	0	0	0	0	0	0	0	0	0	0	0	0	0	0	0	0
26e6e0811bb53335b22b2876f51ea761	0	0	0	0	0	0	0	0	0	0	0	0	0	0	0	0	0	0	0	0	0	0	0	0	0	0	0	0	0	0	0	0	0	0	0	0	0	0	0	0	0	0	0	0	0	0	0	0	0
9b39a845425872b8466dd78a5748b19d	0	0	0	0	0	0	0	0	0	0	0	0	0	0	0	0.0164555	0	0	0.0533077	0	0	0.041184	0	0	0	0	0	0	0	0	0	0	0	0	0	0	0	0	0	0	0	0	0	0	0	0	0	0	0
8c8a6d4c8843d5a2242b3b783b497e54	0	0	0	0	0	0	0	0	0	0	0	0	0	0	0	0	0	0	0	0	0	0	0	0	0	0	0	0	0.286581	0.260989	0	0	0	0	0	0	0	0	0	0	0	0	0	0	0	0	0	0	0
45a2505e9781e104772ed8984ab256a4	0	0	0	0	0	0	0	0	0	0	0	0	0	0	0	0	0	0	0	0	0	0	0	0	0	0	0	0	0	0	0	0	0	0	0	0	0	0.0330506	0	0	0	0	0	0	0	0	0	0	0
a432a0aa3b77ff36bc6e7666c01ac8f9	0	0	0	0	0	0	0	0	0	0	0	0	0	0	0	0	0	0	0	0	0	0	0	0	0	0	0	0.0285857	0.160148	0.0723533	0	0	0	0	0	0	0	0	0	0	0	0	0	0	0	0	0	0	0
ae1bb1b814943ebb37366e1268ee299c	0	0	0	0	0	0	0	0	0	0	0	0	0	0	0	0	0	0	0	0	0	0	0	0	0	0	0.348314	0	0	0	0	0	0	0	0	0	0	0	0	0	0	0	0	0	0	0	0	0	0
a85fbedcd225a3aab50e5fd026460053	0	0	0.012955	0	0	0	0	0	0	0	0	0	0	0	0	0	0	0	0	0	0	0	0	0	0	0.829474	1.27241	0	0	0	0	0.183402	0	0	0.0560643	0	0	0	0	0	0	0	0	0	0	0	0.119554	0	0
30a52c503a3464f5120f36f4131d5982	0	0	0	0	0	0	0	0	0	0	0	0	0	0	0	0	0	0	0	0	0	0	0	0	0	0	0.0977413	0	0	0	0	0	0	0	0	0	0	0	0	0	0	0	0	0	0	0	0	0	0
8104844a07dda464d9d64d9d680c3dae	0	0	0	0	0	0	0	0	0	0	0	0	0	0	0	0	0	0	0	0	0	0	0	0	0	0	0	0	0	0	0	0	0	0	0	0	0	0	0	0	0	0	0	0	0	0	0	0	0
737e92db4b309fb595605a13aeef11eb	0	0	0	0	0	0	0	0	0	0	0	0	0	0	0	0	0	0	0	0	0	0	0	0	0	0	0	0	0	0	0	0	0	0	0	0	0	0	0	0	0	0	0	0	0	0	0	0	0
ba80de88a2f0c69c0c080460e0a79f9b	0	0	0	0	0	0	0	0	0	0	0	0	0	0	0	0	0	0	0	0	0	0	0	0	0	0	0	0	0	0	0	0	0	0	0	0	0	0	0	0	0	0	0	0	0	0	0	0	0
ff20223f10b6254fd3418ce613f55ae0	0	0	0	0	0	0	0	0	0	0	0	0	0	0	0	0	0	0	0	0	0	0	0	0	0	0	0	0	0	0	0	0	0	0	0	0	0	0	0	0	0	0	0	0	0	0	0	0	0
655ceb3d8035f5d342f5e3c7b6105bec	0	0	0	0	0	0	0	0	0	0	0	0	0	0	0	0	0	0	0	0	0	0	0	0	0	0	0	0	0	0	0	0	0	0	0	0	0	0	0	0	0	0	0	0	0	0	0	0	0
63cbb362bf3a2382c8d1c430605c60bf	0	0	0	0	0	0	0	0	0	0	0	0.378925	0	0	0	0	0	0	0	0	0	0	0	0	0	0	0	0	0	0	0	0	0	0	0	0	0	0	0	0	0	0	0	0	0	0	0	0	0
58b8a11e014db766a468f9ef38b3cc13	0	0	0	0	0	0	0	0	0	0	0	0	0	0	0	0	0	0	0	0	0	0	0	0	0	0	0	0	0	0	0	0	0	0	0	0	0	0	0	0	0	0	0	0	0	0	0	0	0
dfcf4a90aede46aeaf4540ccceafb040	0	0	0	0	0	0	0	0	0	0	0	0	0	0	0	0	0	0	0	0	0	0	0	0	0	0	0	0	0	0	0	0	0	0	0	0.234375	0	0	0	0	0	0	0	0	0	0	0	0	0
6bd70fa643a6b95b3ad2c131526c9441	0	0	0	0	0	0	0	0	0	0	0	0	0	0	0	0	0	0	0	0	0	0	0	0	0	0	0	0	0	0	0	0	0	0	0	0	0	0	0	0	0	0	0	0	1.30666	0	0	0	0
22438db3a41c5b387a89549b1ce0d91e	0	0	0	0	0	0	0	0	0	0	0	0	0	0	0	0	0	0	0	0	0	0	0	0	0	0	0	0	0	0.0232564	0	0	0	0	0	0	0	0	0	0	0	0	0	0	0	0	0	0	0
a7dc83484908a051518ec7f7380d6f5b	0	0	0	0	0	0	0	0	0	0	0	0	0	0	0	0	0	0	0	0	0	0	0	0	0	0	0	0	0	0.0697692	0	0	0	0	0	0	0	0	0	0	0	0	0	0	0	0	0	0	0
2a95e0c2827979f575c4d6cd2a38ad1a	0	0	0	0	0	0	0	0	0	0	0	0	0	0	0	0	0	0	0	0	0	0	0	0	0	0.244211	0.744611	0	0	0	0	0	0	0	0	0	0	0	0	0	0	0	0	0	0	0	0	0	0
1b4145c769399cb2251db51a5481cd1d	0	0	0	0	0	0	0	0	0	0	0	0	0	0	0	0	0	0	0	0	0	0	0	0	0	0	0.0693075	0	0	0	0	0	0	0	0	0	0	0	0	0	0	0	0	0	0	0	0	0	0
7c10eae1bb3764b62d7b874dad971b8b	0	0	0	0	0	0	0	0	0	0	0	0	0	0	0	0	0	0	0	0	0	0	0	0	0	0.08	0.136838	0	0	0	0	0	0	0	0	0	0	0	0	0	0	0	0	0	0	0	0	0	0
497a401ba4b9180ee2b77ba0ce5792de	0	0	0	0	0	0	0	0	0	0	0	0	0	0	0	0	0	0	0	0	0	0	0	0	0	0	0	0	0	0	0.0764396	0	0	0	0	0	0	0	0	0	0	0.0993471	0	0	0	0	0	0	0
d4a16761a4e01d65e03a5346c02d9e7c	0	0	0	0	0	0	0	0	0	0	0.158061	0	0	0	0	0	0	0	0	0	0	0	0	0	0	0	0	0	0	0	0	0	0	0	0	0	0	0	0	0	0	0	0	0	0	0	0	0	0
673f0d1d4027a63337fa8e1189a52ddf	0	0	0	0	0	0	0	0	0	0	0	0	0	0	0	0	0	0	0	0	0	0	0	0	0	0	0	0	0	0	0	0	0	0	0	0	0	0	0	0	0	0	0	0	0	0	0	0	0
dfed6fb4a348b63630f1c6e1620caad5	0	0	0	0	0	0	0	0	0	0	0	0	0	0	0	0	0	0	0	0	0	0	0	0	0	0	0	0	0	0	0	0	0	0	0	0	0	0	0	0	0	0	0	0.0630239	0	0	0	0	0
bdf56c0275b80ef41f8485f95399f103	0	0	0	0	0	0	0	0	0	0	0	0	0	0	0	0	0	0	0	0	0	0	0	0	0	0	0	0	0	0	0	0	0	0	0	0	0	0	0	0	0	0	0	0	0	0	0	0	0
7063842f14077cd7b6a947021b4387c8	0	0	0	0	0	0	0	0	0	0	0	0	0	0	0	0	0	0	0	0	0	0	0	0	0	0	0.168826	0	0	0	0	0	0	0	0	0	0	0	0	0	0	0	0	0	0	0	0	0	0
5fc38c2f089be72d0e4a231b9cfff1ff	0	0	0	0	0	0	0	0	0	0	0	0	0	0	0	0	0	0	0	0	0	0	0	0	0	0	0	0	0	0	0	0	0	0	0	0	0	0	0	0	0	0	0	0	0	0	0	0	0
d660dccff0d55eca83af15eeb4509c2a	0	0	0	0	0	0	0	0	0	0	0	0	0	0	0	0	0	0	0	0	0	0	0	0	0	0	0	0	0	0	0	0.137552	0	0	0	0	0	0	0	0	0	0	0	0	0	0	0	0	0
00b685806b244451c62e13ddc50eaa0a	0	0	0	0	0	0	0	0	0	0	0	0	0	0	0	0	0	0	0	0	0	0	0	0	0	0	0	0	0.0702405	0.103362	0	0	0	0	0	0	0	0	0	0	0	0	0	0	0	0	0	0	0
d429b3c0916b9552944cabd6cd73f698	0	0.0201183	0	0	0	0	0	0	0	0	0	0	0	0	0	0	0	0	0.0639693	0	0	0	0	0	0	0	0	0	0	0	0	0	0	0	0	0	0	0	0	0	0	0	0	0	0	0	0	0	0
1242c32b48097369a7ede77950901c8e	0	0	0	0	0	0	0	0	0	0	0	0	0	0	0	0	0	0	0	0	0	0	0	0	0	0	0	0	0	0	0	0	0	0	0	0	0	0	0	0	0	0	0	0	0	0	0	0	0
55e8e01b97c2fe3064f570604b72f2bb	0	0	0	0	0	0	0	0	0	0	0	0	0	0	0	0	0	0	0	0	0	0	0	0	0	0	0	0	0	0	0	0	0	0	0	0	0	0	0	0	0	0	0	0	0	0	0	0	0
4ba175e0a5fa5bde6ad0d49dae8d6ac9	0	0	0	0	0	0	0	0	0	0	0	0	0	0	0	0	0	0	0	0	0	0	0	0	0	0	0	0	0	0	0	0	0	0	0	0	0	0	0	0	0	0	0	0	0	0	0	0	0
e77aaf507325edb06ece71556c59154b	0	0	0	0	0	0	0	0	0	0	0	0.378925	0	0	0	0.0946191	0	0	0	0	0	0.123552	0	0	0	0	0	0	0	0	0	0	0	0	0.205569	0	0	0	0	0	0	0	0	0	0	0	0	0	0
33114aa65ec2235ee8e77cc570f4d274	0	0	0	0	0	0	0	0	0	0	0	0	0	0	0	0	0	0	0	0	0	0	0	0	0	0	0	0	0	0	0	0	0	0	0	0	0	0	0	0	0	0	0	0	0	0	0	0	0
e16d6b0e7e8e9c6ae7f5b1821df3dd6f	0	0	0	0	0	0	0	0	0	0	0	0	0	0	0	0	0	0	0	0	0	0	0	0	0	0	0	0	0.0421443	0.170547	0	0	0	0	0	0	0	0	0	0	0	0	0	0	0	0	0	0	0
913b74c89608e9b51533ae44f1b767ac	0	0	0	0	0	0	0	0	0	0	0	0	0	0	0	0	0	0	0	0	0	0	0	0	0	0	0	0	0	0	0	0	0	0	0	0	0	0	0	0	0	0	0	0	0	0	0	0	0
af08e6cd393bfae7c5af224df5e4994d	0	0	0	0	0	0	0	0	0	0	0	0	0	0	0	0	0	0	0	0	0	0	0	0	0	0.593684	2.40266	0	0	0	0	0	0	0	0	0	0	0	0	0	0	0	0	0	0	0	0.0265675	0	0
81f6906a2e677fcf9291e7b1ed0841e8	0	0	0	0	0	0	0	0	0	0	0	0	0	0	0	0	0	0	0	0	0	0	0	0	0	0.0547368	0.0817473	0	0	0	0	0	0	0	0	0	0	0	0	0	0	0	0	0	0	0	0	0	0
dc2042d9a7ef1c4e31973e3c24e312ad	0	0	0	0	0.0120489	0	0	0	0	0	0	0	0	0	0	0	0	0	0	0	0	0	0	0	0	0	0	0	0	0	0	0	0	0	0	0	0	0	0	0	0	0	0	0	0	0	0	0	0
8346710b1ec713e20f7e7c808e65cfd6	0	0	0	0	0	0	0	0	0	0	0	0	0	0.0443262	0	0	0	0	0	0	0	0	0	0	0	0	0	0	0	0	0	0	0	0	0	0	0	0	0	0	0	0	0	0	0	0	0	0	0
a82ec2219985c3cd540ac44b56e654b1	0	0	0	0	0	0	0	0	0	0	0	0	0	0	0	0	0	0	0	0	0	0	0	0	0	0	0	0	0	0	0	0	0	0	0	0	0	0	0	0	0	0	0	0	0	0	0	0	0
fa6a52a1ab03ca97e4590e2c79734fb5	0	0	0	0	0	0	0	0	0	0	0	0	0	0	0	0	0	0	0	0	0	0	0	0	0	0	0	0	0	0	0	0	0	0	0	0	0	0	0	0	0	0	0	0.0126048	0	0	0	0	0
500fc6f58c94cb42e176feb7366d0b83	0	0	0	0	0	0	0	0	0	0	0	0.108264	0	0	0	0	0	0	0	0	0	0	0	0	0	0	0	0	0	0	0	0	0	0	0	0	0	0	0	0	0	0	0	0	0	0	0	0	0
9c36cedeb4af5949c1aa0aadfcb9644c	0	0	0	0	0	0	0	0	0	0	0	0	0	0	0	0	0	0	0	0	0	0	0	0	0	0	0	0	0.118004	0	0	0	0	0	0	0	0	0	0	0	0	0	0	0	0	0	0	0	0
227d81f37bbe5bb25dea0618ca974464	0	0	0	0	0	0	0	0	0	0	0	0	0	0	0	0	0	0	0	0	0	0	0	0	0	0	0.0319881	0	0	0	0	0	0	0	0	0	0	0	0	0	0	0	0	0	0	0	0	0	0
b41e0173218356c5d6d4c89afb413c20	0	0	0	0	0	0	0	0	0	0	0	0	0	0	0	0	0	0	0	0	0	0	0	0	0	0	0	0	0	0	0	0	0	0	0	0	0	0	0	0	0	0	0	0.0126048	0	0	0	0	0
126ebd93e72f7cca1c257b79923f5866	0	0	0	0	0	0	0	0	0	0	0	0	0	0	0	0	0	0	0	0	0	0	0	0	0	0	0.046205	0	0	0	0	0	0	0	0	0	0	0	0	0	0	0	0	0	0	0	0	0	0
308dac8ca3b9ad34c2a1b347cb3a1885	0.246305	0	0	0	0	0	0	0	0	0	0	0	0	0	0	0	0	0	0	0	0	0	0	0	0	0	0	0	0	0	0	0	0	0	0	0	0	0	0	0	0	0	0	0	0	0	0	0	0
cc3d881a98ba334539e98f6aff80a307	0	0	0	0	0	0	0	0	0	0	0	0.288704	0	0.465426	0	0.0822774	0	0	0	0	0.898693	0.0720721	0	0	0	0	0	0	0	0	0	0	0	0	0	0	0	0	0	0	0	0	0	0	0	0	0	0	0
97eba59fd6119f95f5d6a95f854faf89	0	0	0	0	0	0	0	0	0	0	0	0	0	0	0	0	0	0	0	0	0	0	0	0	0	0	0	0	0	0	0	0	0	0	0	0	0	0	0	0	0	0	0	0	0	0	0	0	0
345c0eb2f5ec6b918846120bf858ae54	0	0	0	0	0	0	0	0	0	0	0	0	0	0	0	0	0	0	0	0	0	0	0	0	0	0	0	0	0	0	0	0	0	0	0	0	0	0	0	0	0	0	0	0	0	0	0	0	0
1f899ae808a3ca3bd6a7fbf35f8ae3de	0	0	0	0	0	0	0	0	0	0	0	0	0	0	0	0	0	0	0	0	0	0	0	0	0	0	0	0	0	0	0	0	0	0	0	0	0	0	0	0	0	0	0	0	0	0	0	0	0
7bad3822e6f47bd09d5ad59bb20e0ef3	0	0	0	0	0	0	0	0	0	0	0	0	0	0	0	0	0	0	0	0	0	0	0	0	0	0	0	0	0	0	0	0	0	0	0	0	0	0	0	0	0	0	0	0	0	0	0	0	0
6d66f24ce1ac56865b36295b131385f5	0.00623558	0	0.00518202	0	0.00301223	0	0	0	0.00552059	0	0	0	0	0	0	0	0	0	0	0	0	0	0	0	0	0.252632	0	0.535982	0.1461	0.452208	0	0	0	0	0	0	0	0	0	0	0	0	0	0.0504191	0	0	0.0265675	0	0
ffa948e525d5162c8f08c3753fef961e	0	0	0	0	0	0	0	0	0	0	0	0	0	0	0	0	0	0	0	0	0	0	0	0	0	0	0	0	0	0.157627	0	0	0	0	0	0	0	0	0	0	0	0	0	0	0	0	0	0	0
11e658ff25df0d5471a89598159a53b8	0	0	0	0	0	0	0	0	0	0	0	0	0	0	0	0	0	0	0	0	0	0	0	0	0	0	0	0	0	0	0	0	0	0	0	0	0.114278	0	0	0	0	0	0	0	0	0	0	0	0
fae65e3f2f498684801ff933b81fc348	0	0	0.0233191	0	0	0	0	0	0	0	0	0	0	0	0	0	0	0	0	0	0	0	0	0	0	0	0	0	0	0	0	0	0	0	0	0	0	0	0	0	0	0	0	0	0	0	0	0	0
1daded44d9aa3210da661192dce09034	0	0	0	0	0	0	0	0	0	0	0	0	0	0	0	0	0	0	0	0	0	0	0	0	0	0.00842105	0	0	0	0	0	0	0	0	0	0	0	0	0	0	0	0	0	0	0	0	0	0	0
2575839d79d752c2bb521c23ca1839ad	0	0	0	0	0	0	0	0	0	0	0	0	0	0	0	0	0	0	0	0	0	0	0	0	0	0	0	0	0	0	0	0	0	0	0	0	0	0	0	0	0	0	0	0	0	0	0	0	0
63c13b64244bbd8d867656b5ec6e02ac	0	0	0	0	0	0	0	0	0	0	0	0	0	0	0	0	0	0	0	0	0	0	0	0	0	0	0	0	0	0	0	0	0	0	0	0	0	0.0440674	0	0	0	0	0	0	0	0	0	0	0
5fd13bcd072764300ae6ed10e00adc42	0	0	0	0	0	0	0	0	0	0	0	0	0	0	0	0	0	0	0	0	0	0	0	0	0	0	0	0	0	0	0	0	0	0	0	0	0	0	0	0	0	0	0	0	0	0	0	0	0
01a16dfc5851d00df5acc1288c41f89d	0	0	0.010364	0.0270676	0	0	0	0	0	0	0.210748	0	0	0	0	0	0	0	0	0	0	0	0	0	0	0	0	0	0	0	0	0	0	0	0	0	0	0	0	0	0	0	0	0	0	0	0	0	0
e6dc48a38a3fb6cb5426018c0ef08a67	0	0	0	0	0	0	0	0	0	0	0	0.0360881	0	0	0	0	0	0	0	0	0	0	0	0	0	0	0	0	0	0	0	0	0	0	0	0	0	0	0	0	0	0	0	0	0	0	0	0	0
a293cd955bca71f46ce5d1816791e8bd	0	0	0	0	0	0	0	0	0	0	0	0	0	0	0	0	0	0	0	0	0	0	0	0	0	0	0	0	0	0.00775214	0	0	0	0	0	0	0	0	0	0	0	0	0	0	0	0	0	0	0
eaa8fa4f8b06ba08af60be460a081c56	0	0	0	0	0	0	0	0	0	0	0	0	0	0	0	0	0	0	0	0	0	0	0	0	0	0	0	0	0	0	0	0	0	0	0	0	0	0	0	0	0	0	0	0	0	0	0	0	0
0e9508961909bca6c51272be2533729c	0	0	0	0	0	0	0	0	0	0	0	0	0	0	0	0	0	0	0	0	0	0.015444	0	0	0	0	0	0	0	0	0	0	0	0	0	0	0	0	0	0	0	0	0	0	0	0	0	0	0
79d05136e6b973bfe1cd50c2fb901c67	0	0	0	0	0	0	0	0	0	0	0	0	0	0	0	0	0	0	0	0	0	0	0	0	0	0.336842	1.1107	0	0	0	0	0	0	0	0	0	0	0	0	0	0	0	0	0	0	0	0	0	0
d998e8ccc0b32a514780d6b515681e19	3.8037	0.229349	0.0388651	0.223923	0	0	0	0	0	0	0	0	0	0	0	0	0	0	0	0	0	0	0	0	0	0	0	0	0	0	0.636997	0	1.71468	0	0.168193	0	0.0357117	0.903382	0	0.960867	0	0.525121	0.677711	0.453772	0.0969784	0	0.478215	0	0.559354
cd5e23588d6ab8ff6a76b8c681937b9c	0	0	0	0	0	0	0	0	0	0	0	0	0	0	0	0	0	0	0	0	0	0	0	0	0	0	0.078193	0	0	0	0	0	0	0	0	0	0	0	0	0	0	0	0	0	0	0	0	0	0
1dc925ac802943fdddef341f43ee48f4	0	0	0	0	0	0	0	0	0	0	0	0	0	0	0	0	0	0	0	0	0	0	0	0	0	0	0	0	0	0	0	0	0	0	0	0	0	0	0	0	0	0	0	0.68696	0	0	5.56589	0	0
3e804fc07e96e70fa24035f89d113060	0	0	0	0	0	0	0	0	0	0	0	0	0	0	0	0	0	0	0	0	0	0	0	0	0	0	0	0	0	0	0	0	0	0	0	0	0	0	0	0	0	0	0	0	0	0	0	0	0
e67c038d297c2d7b11688850955b68b0	0	0	0	0	0	0	0	0	0	0	0	0	0	0	0	0	0	0	0	0	0	0	0	0	0	0	0	0	0.182625	0.0775214	0	0	0	0	0	0	0	0	0	0	0	0	0	0	0	0	0	0	0
17b4ff2aacd869c83bde95f970de5fdf	0	0	0	0	0	0	0	0	0	0	0	0	0	0.265957	0	0	0	0	0	0	0	0.02574	0	0	0	0.0673684	0.163495	0	0	0	0	0	0	0	0	0	0	0	0	0	0	0	0	0	0	0	0	0	0
d9c87d1545033a9555acbf58ddca886f	0	0	0	0	0	0	0	0	0	0	0	0	0	0	0	0	0	0	0	0	0	0	0	0	0	0	0	0	0	0	0	0	0	0	0	0	0	0	0	0	0	0	0	0	0	0	0	0	0
a1fe59974fdda6e5ee5461605b0fc1ff	0	0	0	0	0	0	0	0	0	0	0	0	0	0	0	0.0575942	0	0	0	0	0	0	0	0	0	0	0	0	0	0	0	0	0	0	0	0	0	0	0	0	0	0	0	0	0	0	0	0	0
46766f58091272dbd3a245a6d6c855cc	0	0	0	0	0	0	0	0	0	0	0	0	0	0	0	0	0	0	0	0	0	0	0	0	0	0	0	0	0	0	0	0	0	0	0	0	0	0	0	0	0	0.0425773	0	0	0	0	0	0	0
2bd9acfd2a2b09a1060e4565a8348ce7	0	0	0	0	0	0	0	0	0	0	0	0	0	0	0	0	0	0	0	0	0	0	0	0	0	0	0	0	0.00561924	0	0	0	0	0	0	0	0	0	0	0	0	0	0	0	0	0	0	0	0
c2f1f7d45970fe12fddac713e1ecf388	0	0	0	0	0	0	0	0	0	0	0	0	0	0	0	0	0	0	0	0	0	0	0	0	0	0	0	0	0	0	0	0	0	0	0	0.224185	0	0	0	0	0	0	0	0	0	0	0	0	0
b0c6801498cbfecb9f29ca40c97c0358	0	0	0	0	0	0	0	0	0	0	0	0	0	0	0	0	0	0	0	0	0	0	0	0	0	0	0	0	0	0	0	0	0	0	0	0	0	0	0	0	0	0	0	0	0	0	0	0	0
4929bf6a0d275ba6aaacb385d98211e7	0	0	0	0	0	0	0	0	0	0	0	0.415013	0	0	0	0.0164555	0	0	0	0	0	0.020592	0	0	0.152517	0	0	0	0	0	0	0	0	0	0	0	0	0	0	0	0	0	0	0	0	0	0	0	0
13b479cc2cf2510f87cd88d8b7ea6127	0	0	0	0	0	0	0	0	0	0	0	0	0	0	0	0	0	0	0	0	0	0	0	0	0	0	0	0	0	0	0.0339732	0	0	0	0	0	0	0	0	0	0	0	0	0	0	0	0	0	0
7159470b874d265aa8d25f1d6f9be2bb	0	0	0	0	0	0	0	0	0	0	0	0	0	0	0	0	0	0	0	0	0	0	0	0	0	0	0	0	0	0	0	0	0	0	0	0	0	0	0	0	0	0	0	0	0	0	0	0	0
3b8a56bf62899844cc2999db26cd4110	0	0	0	0	0	0	0	0	0	0	0	0	0	0	0	0	0	0	0	0	0	0	0	0	0	0	0	0	0	0.0232564	0	0	0	0	0	0	0	0	0	0	0	0	0	0	0	0	0	0	0
5972f94356706087e1f4f2d871b68839	0	0	0	0	0	0	0	0	0	0	0	0	0	0	0	0	0	0	0	0	0	0	0	0	0	0	0	0.121489	0.404585	0	0	0	0	0	0	0	0	0	0	0	0	0	0	0	0	0	0	0	0
c3dbef530444095a823797f27c70991c	0	0	0	0	0	0	0	0	0	0	0	0	0	0	0	0	0	0	0	0	0	0	0	0	0	0	0	0	0	0.0284245	0	0	0	0	0	0	0	0	0	0	0	0	0	0	0	0	0	0	0
baa8ddba794b2ffe017364c21f376b87	0	0	0	0	0	0	0	0	0	0	0	0	0	0	0	0	0	0	0	0	0	0	0	0	0	0	0	0	0	0	0	0	0	0	0	0	0	0	0	0	0	0	0	0	0	0	0	0	0
65f29e07878cef5cbde5cf139f5261f4	0	0	0	0	0	0	0	0	0	0	0	0	0	0	0	0	0	0	0	0	0	0	0	0	0	0	0	0	0	0	0	0	0	0	0	0	0	0	0	0	0	0	0	0	0	0	0	0	0
30aecf4c1e62ef7ed7bde48a021f5a09	0	0	0	0	0	0	0	0	0	0	0	0	0	0	0	0	0	0	0	0	0	0	0	0	0	0	0	0	0	0	0	0	0	0	0	0	0	0	0	0	0	0	0	0	0	0	0	0	0
4489b6d6f919f74696710b01abfead7d	0	0	0	0	0	0	0	0	0	0	0	0	0	0	0	0	0	0	0	0	0	0	0	0	0	0	0.111958	0	0	0	0	0	0	0	0	0	0	0	0	0	0	0	0	0	0	0	0	0	0
f68c5908f1576a48e56aba6f41ec48dd	0	0	0	0	0	0	0	0	0	0	0	0	0	0	0	0	0	0	0	0	0	0	0	0	0	0.345263	0.499369	0	0	0	0	0	0	0	0	0	0	0	0	0	0	0	0	0	0	0	0	0	0
d38ae82a50f1a094653abfa8aab68c12	0	0	0	0	0	0	0	0	0	0	0	0	0	0	0	0	0	0	0	0	0	0	0	0	0	0	0	0	0	0	0	0	0	0	0	0	0	0	0	0	0	0	0	0	0	0	0	0	0
773a32bd4aa707c341b4a5701be85fdb	0	0	0	0	0	0	0	0	0	0	0	0	0	0	0	0	0	0	0	0	0	0	0	0	0	0	0	1.76517	7.01281	5.06731	0	0	0	0	0	0	0	0	0	0	0	0	0	0	0	0	0	0	0
b939b3bcf5f4d8769f7fe97cbbee3e99	0	0	0	0	0	0	0	0	0	0	0	0	0	0	0	0	0	0	0	0	0	0	0	0	0	0.362105	0.737502	1.18631	5.62486	2.35407	0	0	0	0	0	0	0	0	0	0	0	0	0	0	0	0	0.132837	0	0
dd3d7d99422882adb8550eb773c4d1cf	0	0	0	0	0	0	0	0	0	0	0	0	0	0	0	0	0	0	0	0	0	0	0	0	0	0	0	0	0.0252866	0	0	0	0	0	0	0	0	0	0	0	0	0	0	0	0	0	0	0	0
19ce521408827d5a90a1c17f97dee67a	0	0	0	0	0	0	0	0	0	0	0	0	0	0	0	0	0	0	0	0	0	0	0	0	0	0	0	0	0.0112385	0	0	0	0	0	0	0	0	0	0	0	0	0	0	0	0	0	0	0	0
4741eeceeabb5aac01f61553c3e07850	0	0	0	0	0	0	0	0	0	0	0	0	0	0	0	0	0	0	0	0	0	0	0	0	0	0	0	0	0	0	0	0	0	0	0	0.0237772	0	0	0	0	0	0	0	0	0	0	0	0	0
d93fc55f28b5d92be13783a24154c52b	0	0	0	0	0	0.802787	24.843	0.293126	0.0772883	0.145021	0	0	0	0	0.236986	0	0	0	0	0	0	0	0	0	0	0	0	0	0	0	0	0	0	0	0	0	0	0	0	0	0	0	0	0	0	0	0	0	0
8cc78fd25b2f842ecec8a6f511be2375	0	0	0	0	0	0	0	0	0	0	0	0	0	0	0	0	0	0	0	0	0	0	0	0	0	0	0	0	0.120814	0.111114	0	0	2.19479	0	0	0	0	0	0	0	0	0	0	0	0	0	0	0	0
915f094c4e716b65c0fbb3b50154b9d8	0	0	0	0	0	0	0	0	0	0	0	0	0	0	0	0	0	0	0	0	0	0	0	0	0	0	0	0	0	0	0	0	0	0	0	0	0	0	0	0	0	0	0.225904	0.176467	0	0	0.42508	0	0
afc1db481cc42ae36644a1637d93acc5	0	0	0	0	0	0	0	0	0	0	0	0	0	0	0	0	0	0	0	0	0	0	0	0	0	0	0	0	0.0505732	0	0	0	0	0	0	0	0	0	0	0	0	0	0	0	0	0	0	0	0
4e4caa4ad1b3f477c01fd9bc44a4a559	0	0	0	0	0	0	0	0	0	0	0	0	0	0	0	0	0	0	0	0	0	0	0	0	0	0	0	0.0393054	0	0	0	0	0	0	0	0	0	0	0	0	0	0	0	0	0	0	0	0	0
ba9f0fe1153e4f194b4e5829be853606	0	0	0	0	0	0	0	0	0	0	0	0.649585	0	0.598404	0	0.0370248	0	0	0.101285	0	0.408497	0.0926641	0	0	0	0	0	0	0	0	0	0	0	0	0	0	0	0	0	0	0	0	0	0	0	0	0	0	0
f2afda01755f29731cc62b1bd9fbac03	0	0.0160946	0.0362741	0	0	0	0	0	0	0	0.421496	0	0	0.310284	0	0.0905052	0	0	0	0	0	0	0.0231658	0	0	5.65053	13.8953	0	0.379299	0	0	0	0	0	0	0	0	0.0440674	0	0	0	0	0	0	0	0	0	0	0
39482bccdabe8b91a651fcd884744201	0	0	0	0	0	0	0	0	0	0	0	0	0	0	0	0	0	0	0	0	0	0	0	0	0	0	0	0	0.0280962	0	0	0	0	0	0	0	0	0	0	0	0	0	0	0	0	0	0	0	0
d90a082f4bd3c2c2bbebb46da1b9248a	0	0	0	0	0	0	0	0	0	0	0	0	0	0	0	0	0	0	0	0	0	0	0	0	0	0	0	0	0	0	0	0	0	0	0	0	0	0	0	0	0	0	0	0	0	0	0	0	0
a305c261e6a32ed12ec74ce511aeed38	0	0	0	0	0	0	0	0	0	0	0	0	0	0	0	0	0	0	0	0	0	0	0	0	0	0	0	0	0	0	0	0	0	0	0	0	0	0.0550843	0	0	0	0.156117	0	0	0	0	0	0	0
004fdd99d6ff1e4853f395e43c4380d8	0	0	0	0	0	0	0	0	0	0	0	0	0	0	0	0	0	0	0	0	0	0	0	0	0	0	0.0408736	0	0	0	0	0	0	0	0	0	0	0	0	0	0	0	0	0	0	0	0	0	0
5d1138ecb36b75e4513da7d43862f6bc	0.448962	0	0	0	0.427737	0	0	0.42965	0	0	0	0	0	0	0	0	0	0	0	0	0	0	0	0	0	0	0	0	0	0	0	0	0	0	0.317698	0	0	0	0	0	0	0	0	0	0	0	0	0	0
d8ae94f2ab830a59a908ebf9aaa61734	0	0	0	0	0	0	0	0	0	0	0	0	0	0	0	0	0	0	0	0	0	0	0	0	0	0	0	0	0.0702405	0.0155043	0	0	0	0	0	0	0	0	0	0	0	0	0	0	0	0	0	0	0
cf54958ca6029f3760d1d87bbc012e90	0	0	0	0	0	0	0	0	0	0	0	0	0	0	0	0	0	0	0.0852924	0	0	0	0	0	0	0	0	0	0	0	0	0	0	0	0	0	0	0	0	0	0	0	0	0	0	0	0	0	0
160e976fa963a787ebc2818450a7689a	0	0	0	0	0	0	0	0	0	0	0	0	0	0	0	0	0	0	0	0	0	0	0	0	0	0.0336842	0.0710846	0	0	0	0	0	0	0	0	0	0	0	0	0	0	0	0	0	0	0	0	0	0
5913e8591558e49e49e48fd4e28be0ab	0	0	0	0	0	0	0	0	0	0	0.105374	0	0	0	0	0.0205694	0	0	0	0	0	0	0	0	0	0	0	0	0	0	0	0	0	0	0	0	0	0	0	0	0	0	0	0	0	0	0	0	0
4b377c615fd0e02eaa7c3183d94c8446	0	0	0	0	0	0	0	0	0	0	0	0	0	0	0	0	0	0	0	0	0	0	0	0	0	0	0	0	0	0	0	0	0	0	0.504579	0	0	0	0	0	0	0	0	0.0378143	10.096	0	0	0	0
c63585cf68f8ffcca4ddadced54d3880	0	0	0	0	0	0	0	0	0	0	0	0	0	0	0	0	0	0	0	0	0	0	0	0	0	0	0	0.0357322	0.0842886	0.116282	0	0	0	0	0	0	0	0	0	0	0	0	0	0	0	0	0	0	0
66cc968c6f223c92c6208d42659e9f92	0	0	0	0	0	0	0	0	0	0	0	0	0	0	0	0	0	0	0	0	0	0	0	0	0	0	0.0515363	0	0	0	0	0	0	0	0	0	0	0	0	0	0	0	0	0	0	0	0	0	0
ad2eb4e0a7fd42ba052d4a0e29b7923a	0	0	0	0	0	0	0	0	0	0	0	0	0	0	0	0	0	0	0	0	0	0	0	0	0	0	0	0	0	0	0	0	0	0	0	0	0	0	0	0	0	0	0	0	0	0	0	0	0
d766ef05551da7fc36a154e1bbb1e6db	0	0	0	0	0	0	0.0837124	0	0	0	1.15911	0	0	0	0	0	0	0	0	0	0	0	0	0	0	0	0	0	0	0	0	0	0	0	0	0	0	0	0	0	0	0	0	0	0	0	0	0	0
804dec85806d36cde1bbbeb91ae9bd0c	0	0	0	0	0	0	0	0	0	0	0	0	0	0	0	0	0	0	0	0	0	0	0	0	0	0	0	0.11077	0.708024	0.426368	0	0	0	0	0	0	0	0	0	0	0	0	0	0	0	0	0	0	0
d79f631fd0bab319aa8e4054bf72deb6	0	0	0	0	0	0	0	0	0	0	0	0	0	0	0	0	0	0	0	0	0	0	0	0	0	0	0	0	0.247247	0	0	0	0	0	0	0	0	0	0	0	0	0	0	0	0	0	0	0	0
f62d073baf6d569119ed8555cfab7f8b	0.134065	0	0	0	0.0963913	0	0	0.232894	0.0662471	0	3.47734	5.2869	3.69822	1.90603	0	0.571828	0	0	0.991524	0.036967	2.04248	1.31789	0.0741307	0	0	0	0	0	0	0	0.713436	0.687758	2.81207	0	0.224257	0	0	0	0	0.698812	0	0	0	0.0819311	0	0	0	0	0
c76975236bdf6abe02c0c17552c38206	0	0	0	0	0	0	0	0	0	0	0	0	0	0	0	0	0	0	0	0	0	0	0	0	0	0	0	0	0	0.0180883	0	0	0	0	0	0	0	0	0	0	0	0	0	0	0	0	0	0	0
4c4d0b21af8782cb45b5127052c4220d	0	0	0	0	0	0	0	0	0	0	0	0	0	0	0	0	0	0	0	0	0	0	0	0	0	0	0	0	0	0	0	0	0	0	0.0934405	0	0	0	0	0	0	0	0	0	0	0	0	0	0
5cd9a9c3cc817b7e3c841a31a0ad1cb0	0	0	0	0	0	0	0	0	0	0	0	0	0	0	0	0	0	0	0	0	0	0	0	0	0	0	0	0	0	0	0	0	0	0	0	0	0	0	0	0	0	0	0	0	0	0	0	0	0
fd74106e3b88f6a25e9f4fa9746357f8	0	0	0	0	0	0	0	0	0	0	0	0	0	0	0	0	0	0	0	0	0	0	0	0	0	0	0	0	0.0112385	0.0206724	0	0	0	0	0	0	0	0	0	0	0	0	0	0	0	0	0	0	0
7757196f18bfc9b31725dd5881244d77	0	0	0	0	0	0	0	0	0	0	0	0	0	0	0	0	0	0	0	0	0	0	0	0	0	0	0.158163	0	0	0	0	0	0	0	0	0	0	0	0	0	0	0	0	0	0	0	0	0	0
3da539335b32fc42029b49577648b319	0	0	0	0	0	0	0	0	0	0	0	0	0	0	0	0	0	0	0	0	0	0	0	0	0	0	0	0	0	0	0	0	0	0	0	0	0	0	0	0	0	0	0	0	0	0	0	0	0
ce65fce9fe4844bcc30786828d45f21a	0	0.104615	0	0	0	0	0	0	0	0	0	0	0	0	0	0	0	0	0	0	0	0	0	0	0	0	0	0	0	0	0	0	0	0	0	0	0	0.418641	0	0	0	0	0	0	0	0	0	0	0
3b4e493394967fa82c98e0ebd1b04939	0	0	0	0	0	0	0	0	0	0	0	0	0	0	0	0	0	0	0	0	0	0	0	0	0	0	0	0	0	0	0	0	0	0	0	0	0	0	0	0	0	0	0	0	0	0	0	0	0
fc5c14d00122f03511b5fbab6be71a42	0	0	0	0	0	0	0	0	0	0	0	0	0	0	0	0	0	0	0	0	0	0	0	0	0	0	0	0	0	0	0	0	27.6406	0	0	0	0	0	0	0	0	0	0	0	0	0	0	0	0
3784983b1c32643da47f87f3af6af1ea	0	0	0	0	0	0	0	0	0	0	0	0	0	0	0	0	0	0	0	0	0	0	0	0	0	0	0	0	0	0	0	0	0	0	0	0	0	0	0	0	0	0	0	0	0	0	0	0	0
b3001809055afae8e95bc2c28e9d4283	0	0	0	0	0	0	0	0	0	0	0	0	0	0	0	0	0	0	0	0	0	0	0	0	0	0	0	0	0	0.0180883	0.0424665	0	0	0	0	0	0	0	0	0	0	0	0	0	0	0	0	0	0
1a510e57b1e38da787544e1be97952c3	0	0	0	0	0	0	0	0	0	0	0	0	0	0	0	0	0	0	0	0	0	0	0	0	0	0	0	0	0.0309058	0.0439288	0	0	0	0	0	0	0	0	0	0	0	0	0	0	0	0	0	0	0
5dfdb218f8c5b4e46290bbaa1592dc4f	0	0	0	0	0	0	0	0	0	0	0	0	0	0	0	0	0	0	0	0	0	0	0	0	0	0	0	0	0	0	0	0	0	0	0	0	0	0	0	0	0	0	0	0	0	0	0	0	0
c1c7828704eeb09c2703fd265d80797e	0	0	0	0	0	0	0	0	0	0	0	0	0	0	0	0	0	0	0	0	0	0	0	0	0	0	0	0	0	0	0	0	0	0	0	0	0	0	0	0	0	0	0	0	0	0	0	0	0
fbf681d70aadf364fbf7bf78cf87aee9	0	0	0	0	0	0	0	0	0	0	0	0	0	0	0	0	0	0	0	0	0	0	0	0	0	0	0	0	0	0	0	0	0	0	0	0	0	0	0	0	0	0	0	0	0	0	0	0	0
322c9ff50f6cd1001a798e589ee1ee70	0	0	0	0	0	0	0	0	0	0	0	0	0	0	0	0	0	0	0	0	0	0	0	0	0	0.875789	3.30899	0	0	0	0	0	0	0	0	0	0	0	0	0	0	0	0	0	0	0	0	0	0
d459f9bf6f4619a181775c8f2aa4cb39	0	0	0	0	0	0	0	0	0	0	0	0	0	0	0	0	0	0	0	0	0	0	0	0	0	0	0	0	0	0	0	0	0	0	0	0	0	0	0	0	0	0	0	0	0	0	0	0	0
2a8ca2b15dbfe87de97a99dddbe3a0e1	0	0	0	0	0	0	0	0	0	0	0	0	0	0	0	0	0	0	0	0	0	0	0	0	0	0	0.19726	0	0	0	0	0	0	0	0	0	0	0	0	0	0	0	0	0	0	0	0	0	0
97a30fb4ff010202e90c5450e6edb291	0	0	0	0	0	0	0	0	0	0	0	0	0	0	0	0	0	0	0	0	0	0	0	0	0	0	0	0	0	0	0	0	0	0	0	0	0	0	0	0	0	0	0	0	0	0	0	0	0
15313ed76101a891fb37e74f902e8022	0	0	0	0	0	0	0	0	0	0	0	0	0	0	0	0	0	0	0	0	0	0	0	0	0	0	0	0	0.00561924	0	0	0	0	0	0	0	0	0	0	0	0	0	0	0	0	0	0	0	0
99984327edba345ae5e62f8ce9d993be	0	0	0	0	0	0	0	0	0	0	0	0	0	0	0	0	0	0	0	0	0	0	0	0	0	0	0	0	0	0	0	0	0	0	0.429826	0.0305707	0	0	0	0	0	0	0	0	0	0	0	0	0
50212606c644b6d8b5b707dd9045e0a9	0	0	0	0	0	0	0	0	0	0	0	0	0	0	0	0	0	0	0	0	0	0	0	0	0	0	0	0	0.0280962	0.0465128	0	0	0	0	0	0	0	0	0	0	0	0	0	0	0	0	0	0	0
b204ad5d847a321564ca5a8cd9381ba6	0	0	0	0	0	0	0	0	0	0	0	0	0	0.0886525	0	0	0	0	0.00533077	0	0	0	0	0	0	0	0	0	0	0	0.059453	0	0	0	0	0	0	0	0	0.157233	0	0	0	0	0	0	0	0	0
23df9cb0e9735c61336d72c70610bad6	0	0	0	0	0	0	0	0	0	0	0	0	0	0	0	0	0	0	0	0	0	0	0	0	0	0	0	0	0.0140481	0	0	0	0	0	0	0	0	0	0	0	0	0	0	0	0	0	0	0	0
8965923d9707fbec815e910cac555474	0	0	0	0	0	0	0	0	0	0	0	0	0	0	0	0	0	0	0	0	0	0	0	0	0	0	0.0177711	0	0	0	0	0	0	0	0	0	0	0	0	0	0	0	0	0	0	0	0	0	0
76deaeb47cf638c5d0acc9f658893431	0	0	0	0	0	0	0	0	0	0	0	0	0	0.177305	0	0.0534803	0	0	0.0746308	0	0	0	0	0	0	0	0	0	0	0	0	0	0	0	0	0	0	0	0	0	0	0	0	0	0	0	0	0	0
c207219429b4d2fb115b31f29b214a69	0	0	0	0	0	0	0	0	0	0	0	0	0	0.0886525	0	0	0	0	0	0	0	0	0	0	0	0	0	0	0	0	0	0	0	0	0	0	0	0	0	0	0	0	0	0	0	0	0	0	0
def9cdf3e3e1b83e4b4823d29385f845	0	0	0	0	0	0	0	0	0	0	0	0	0	0	0	0	0	0	0	0	0	0	0	0	0	0	0	0	0	0	0	0	0	0	0	0	0	0	0	0	0	0	0	0	0	0	0	0	0
b5beb45949107b2fe669f4b733914572	0	0	0	0	0	0	0	0	0	0	0	0	0	0	0	0	0	0	0	0	0	0	0	0	0	0	0	0	0	0	0	0	0	0	0	0	0	0	0	0	0	0	0	0	0	0	0	0	0
eb46fcaa394820ffbebd01ff58b784e5	0	0	0	0	0	0	0	0	0	0	0	0	0	0	0	0	0	0	0	0	0	0	0	0	0	0	0	0	0	0	0	0	0	0	0	0	0	0	0	0	0	0	0	0	0	0	0	0	0
69c010f19b05043dfcad999d7712656f	0	0	0	0	0	0	0	0	0	0	0	0	0	0	0	0	0	0	0	0	0	0.02574	0	0	0	0	0	0	0	0	0	0	0	0	0	0	0	0	0	0	0	0	0	0	0	0	0	0	0
1fbdd6cbb8eb5aaa74f2f91972265acd	0	0	0	0	0	0	0	0	0	0	0	0	0	0	0	0	0	0	0	0	0	0	0	0	0	0	0	0	0	0	0	0	0	0	0	0	0	0	0	0	0	0	0	0	0	0	0	0	0
011028932716bd5201eaaaf895f57d07	0	0	0	0	0	0	0	0	0	0	0	0	0	0	0	0	0	0	0	0	0	0	0	0	0	0	0	0	0.0842886	0	0	0	0	0	0	0	0	0	0	0	0	0	0	0	0	0	0	0	0
38081ff180958a93f4ad4f9f15f41d4e	0	0	0	0	0	0	0	0	0	0	0	0	0	0	0	0	0	0	0	0	0	0	0	0	0	0	0	0	0.0674309	0.0361766	0	0	0	0	0	0	0	0	0	0	0	0	0	0	0	0	0	0	0
da73bc5fd7b855bb6893f5241c17513a	0	0	0	0	0	0	0	0	0	0	0	0	0	0	0	0	0	0	0	0	0	0	0	0	0	0	0	0	0	0	0	0	0	0	0	0	0	0	0	0	0	0	0	0	0	0	0	0	0
e4a9bc4bfe460427f68860311c22ed5f	0	0	0	0	0	0	0	0	0	0	0	0	0	0	0	0	0	0	0	0	0	0	0	0	0	0	0.179489	0	0	0	0	0	0	0	0	0	0	0	0	0	0	0	0	0	0	0	0	0	0
c2384c315ce10476f56592216fab40d8	0	0	0	0	0	0	0	0	0	0	0	0	0	0	0	0	0	0	0	0	0	0	0	0	0	0	0	0	0	0	0	0	0	0	0	0.013587	0	0	0	0	0	0	0	0	0	0	0	0	0
06bfd6608071f821cad7a145527bf0cb	0	0	0	0.0147641	0	0	0	0.0401542	0.0441647	0	0	4.63732	0	7.77926	0	0.547145	0.0198583	0	0.970201	0	2.12418	0.983269	0.0208493	0	1.27097	0	0	0	0	0	3.89842	4.40165	1.85185	0	2.72846	0	0	0.837281	0	2.00908	0	0.851547	3.0497	1.15334	0.142915	0.0878156	4.29065	0	0
47d04a35efd523d0115bb95ea5c40fef	0	0	0	0	0	0	0	0	0	0	0	0	0	0	0	0	0	0	0	0	0	0	0	0	0	0	0.0355423	0	0	0	0	0	0	0	0	0	0	0	0	0	0	0	0	0	0	0	0	0	0
bf5cadd75d09c16ac279cdbf2ae044ad	0	0	0.012955	0	0	0	0	0	0	0	0	0	0	0	0	0	0	0	0	0	0	0	0	0	0	0	0.00888557	0	0	0	0	0	0	0	0	0	0	0	0	0	0	0	0	0	0	0	0	0	0
3bbd27c6779b28399f78c83ab9ffc797	0	0	0	0	0	0	0	0	0	0	0	0	0	0	0	0	0	0	0	0	0	0	0	0	0	0	0	0	0	0	0	0	0	0	0	0	0	0	0	0	0	0	0	0.0252096	0	0	0	0	0
4364628bce9948e8fd8c471dc44f4b02	0	0	0	0	0	0	0	0	0	0	0	0	0	0	0	0	0	0	0	0	0	0	0	0	0	0	0	0	0	0	0	0	0	0	0	0	0	0	0	0	0	0	0	0	0	0	0	0	0
e0e7b8af6aa7489de72ea9a722f938e5	0	0.0281656	0	0	0	0.280218	0	0	0	0	0	0.451101	0	0.35461	0	0	0	0	0.101285	0	0	0.133848	0	0.0103482	0	0.564211	0.582893	0	0.059002	0	0	0	0.342936	0	0.541955	0.346467	0	0	1.52875	0	0	0	0	0.113443	0	0	0.199256	0	0
a0ebf73373ecc3063d121087b9a4f470	0	0	0	0	0	0	0	0	0	0	0	0	0	0	0	0	0	0	0	0	0	0	0	0	0	0	0	0	0	0	0	0	0	0	0	0	0	0	0	0	0	0	0	0	0	0	0	0	0
7eb0aa3abdbdd0c740d80fe7f3d8c175	0	0	0	0	0	0	0	0	0	0	0	0	0	0	0	0	0	0	0	0	0	0	0	0	0	0	0	0	0	0	0	0	0	0	0.355074	0.0237772	0	0	0	0	0	0	0	0	0	0	0	0	0
5f8c5a8ef75ebd575d76abca1d293faf	0	0	0	0	0	0	0	0	0	0	0	0	0	0.243794	0	0	0	0	0	0	0	0	0	0	0	0	0	0	0	0	0	0	0	0	0	0	0	0	0	0	0	0	0	0	0	0	0	0	0
5e81a22a7d3704b8ac489ca931508dff	0	0	0	0	0	0	0	0	0	0	0	0	0	0	0	0	0	0	0	0	0	0	0	0	0	0	0	0	0.0870982	0.0284245	0	0	0	0	0	0	0	0	0	0	0	0	0	0	0	0	0	0	0
cff94c74fbf6e9c12857f7c179611104	0	0	0	0	0	0	0	0	0	0	0	0	0	0	0	0	0	0	0	0	0	0	0	0	0	0.0210526	0.015994	0	0.0309058	0	0	0	0	0	0	0	0	0	0	0	0	0	0	0	0	0	0	0	0
6322d787504553171f9e9c0c83921efd	0	0	0	0	0	0	0	0	0	0	0	0	0	0	0	0	0	0	0	0	0	0	0	0	0	0	0	0	0	0	0	0	0	0	0	0	0	0	0	0	0	0	0	0	0	0	0	0	0
cae32e8e52d8045b0c348ee962dfb907	0	0	0	0	0	0	0	0	0	0	0	0	0	0	0	0	0	0	0	0	0	0	0	0	0	0	0	0	0.0899078	0	0	0	0	0	0	0	0	0	0	0	0	0	0	0	0	0	0	0	0
bbee4248df5dfe4a18af44c0c0ebb0a7	0	0	0	0	0	0	0	0	0	0	0	0	0	0	0	0	0	0	0	0	0	0	0	0	0	0	0	0	0.264104	0.248068	0	0	0	0	0	0	0	0	0	0	0	0	0	0	0	0	0	0	0
0d3c7876655d9186357ce22ddacbc51c	0	0	0	0	0	0	0	0	0	0	0	0	0	0	0	0	0	0	0	0	0	0	0	0	0	0	0	0	0	0.0258405	0	0	0	0	0	0	0	0	0	0	0	0	0	0	0	0	0	0	0
e850ba1c37b0fddbb3796c6f325a48ce	0	0	0	0	0	0	0	0	0	0	0	0	0	0	0	0	0	0	0	0	0	0	0	0	0	1.14526	1.99215	0	0	0	0	0	0	0	0	0	0	0	0	0	0	0	0	0	0	0	0	0	0
16266b05b72802f4545f185a7aa4c1bf	0	0	0	0	0	0	0	0	0	0	0	0	0	0	0	0	0	0	0	0	0	0	0	0	0	0.0252632	0	0	0	0	0	0	0	0	0	0	0	0	0	0	0	0	0	0	0	0	0	0	0
63af32769e2131efa6272964109f5c58	0.180832	0.0402366	0	0.0344497	0.234954	0	0	0.128493	0.104891	0	0	0	0	0	0	0	0	0	0	0	0	0	0	0	0	0	0	0.121489	0.337154	0.44704	0	0	3.90947	0	0	0	0	0	0	0	0	0	0	0	0	0	0	0	0
4dec94aab88b316482dbd824e3d212bf	0	0	0	0	0	0	0	0	0	0	0	0	0	0.199468	0	0	0	0	0	0	0	0	0	0	0	0	0	0	0	0	0	0	0	0	0	0	0	0	0	0	0	0	0	0	0	0	0	0	0
314b8dfc305eafd405f9c1dd9d7730ff	0	0	0	0	0	0	0	0	0	0	0	0	0	0	0	0	0	0	0	0	0	0	0	0	0	0	0.110181	0	0.059002	0	0	0	0	0	0	0	0	0	0	0	0	0	0	0	0	0	0	0	0
bbfa5c5d68056fe0dca0620b0dc09b32	0	0	0	0	0	0	0	0	0	0	0	0	0	0	0	0	0	0	0.186577	0	0	0.041184	0	0	0	0	0	0	0	0	0	0	0	0	0	0	0	0	0	0	0	0	0	0.0315119	0	0	0	0	0
14aa7cf6e9cf0528d6a616be1c670bac	0	0	0	0	0	0	0	0	0	0	0	0	0	0	0	0	0	0	0	0	0	0	0	0	0	0	0	0	0	0	0	0	0	0	0	0	0	0	0	0	0	0	0	0	0	0	0	0	0
e5e22268cb3c70f6c292f72d7e7a3a46	0	0	0	0	0	0	0	0	0	0	0	0	0	0	0	0	0	0	0	0	0	0	0	0	0	0	0	0	0	0	0	0	0	0	0	0	0	0	0	0	0	0	0	0	0	0	0	0	0
32e841856baa01ca1fc24d34f4bbc3ed	0	0	0	0	0	0	0	0	0	0	0	0	0	0	0	0	0	0	0	0	0	0	0	0	0.711744	1.05263	1.59407	0	0	0	0.0764396	0	0	0	0	0	0	0	0	0	0	0	0	0	0	0	0	0	0
6b8aeed81825821a19c3b247f620c347	0	0	0	0	0	0	0	0	0	0	0	0	0	0	0	0	0	0	0	0	0	0	0	0	0	0	0	0	0	0	0	0	0	0	0	0	0	0	0	0	0	0	0	0	0	0	0	0	0
5b45090a03ab29422db2bdff1d2016c4	0	0	0	0	0	0	0	0	0	0	0	0	0	0	0	0	0	0	0	0	0	0	0	0	0	0	0	0	0	0	0	0	0	0	0	0	0	0	0	0	0	0	0	0	0	0	0	0	0
463ef17512c0bc2cee5895bf99a78c5d	0	0	0	0	0	0	0	0	0	0	0	0	0	0	0	0	0	0	0	0	0	0	0	0	0	0	0	0	0	0	0	0	0	0	0	0	0	0	0	0	0	0	0	0	0	0	0	0	0
59cadff26296f6618dd53045d69de667	0	0	0	0	0	0	0	0	0	0	0	0	0	0	0	0	0	0	0	0	0	0	0	0	0	0	0	0	0	0	0	0	0	0	0	0	0	0	0	0	0	0	0	0	0	0	0	0	0
51805dcb41205aa197cf0c7c42ba7aa4	0	0	0.0984583	0	0.0481957	0	0	0.0602313	0	0	0	0	0	0	0	0	0	0	0	0	0	0	0.111196	0.235422	0	0.0631579	0	0	0	0	0	0	0	0	0	0	0	0	0	0	0	0	0	0	0	0	0	0	0
2751464a7b61ed160db5fa53bf800056	0.0966515	0	0.0518202	0.0270676	0.120489	0	0	0.14054	0.270509	0	0	0.523277	0	0.797872	0	0	0	0	0	0	0	0.164736	0.0185327	0	0	0	0	0	0	0	0	0	0	0	0	0	0	0	0	0	0	0	0	0.0756287	0	0	0.31881	0	0
adcbbca64d2d78a77b378db487717e38	0	0	0	0	0	0	0	0	0	0	0	0	0	0	0	0	0	0	0	0	0	0	0	0	0	0	0	0	0	0	0	0	0	0	0	0	0	0	0.265869	0	0	0	0	0	0	0	0	0	0
dafb616ecc80e6dc2b0aad661c730548	0	0	0	0	0	0	0	0	0	0	0	0	0	0	0	0	0	0	0	0	0	0	0	0	0	0	0	0	0	0	0	0	0	0	0	0	0	0	0	0	0	0	0	0	0	0	0	0	0
c02a32257ca824d7e7c96d96b7482985	0	0	0	0	0	0	0	0	0	0	0	0	0	0	0	0.0164555	0	0	0	0	0	0	0	0	0	0	0	0	0	0	0	0	0	0	0	0	0	0	0	0	0	0	0	0	0	0	0	0	0
5cc96a3f350d1808beded48b11d6de7d	0	0	0	0	0	0	0	0	0	0	0	0	0	0	0	0	0	0	0	0	0	0	0	0	0	0	0	0	0	0	0	0	0	0	0	0	0	0	0	0	0	0	0	0.0189072	0	0	0	0	0
8d5f5ad62f803066656c5807bdca07ee	0	0	0	0	0	0	0	0	0	0	0	0	0	0	0	0	0	0	0	0	0	0	0	0	0	0	0	0	0.0477635	0.0594331	0	0	0	0	0	0	0	0	0	0	0	0	0	0	0	0	0	0	0
bf51277fc250d0027512309725ff074f	0	0	0	0	0	0	0	0	0	0	0	0	0	0	0	0.032911	0	0	0	0	0	0	0	0	0	0	0	0	0	0	0	0	0	0	0	0	0	0	0	0	0	0	0	0	0	0	0	0	0
b72aa6eea532b1191cc58f1876af627a	0	0	0	0	0	0	0	0	0	0	0	0	0	0	0	0	0	0	0	0	0	0	0	0	0	0	0	0	0	0	0	0	0	0	0	0	0	0	0	0	0	0	0	0	0	0	0	0	0
2d571c4bce82c422c702a4a04f80d8fb	0	0	0	0	0	0	0	0	0	0	0	0	0	0	0	0	0	0	0	0	0	0	0	0	0	0.265263	1.00052	0	0	0	0	0	0	0	0	0	0	0	0	0	0	0	0	0	0	0	0	0	0
f50bd146297f4cf74b3828764234c687	0	0	0	0	0	0	0	0	0	0	0	0	0	0	0	0	0	0	0	0	0	0	0	0	0	0.0547368	0.0728617	0	0	0	0	0	0	0	0	0	0	0	0	0	0	0	0	0	0	0	0	0	0
7a23e74310850d9e7432df75cbb89385	0	0	0	0	0	0	0	0	0	0	0	0	0	0	0	0	0	0	0	0	0	0	0	0	0	0	0	0	0	0	0	0	0	0	0	0	0	0	0	0	0	0	0	0	0	0	0	0	0
d5c4c164630bd3863f67305685ebe96d	0	0	0	0	0	0	0	0	0	0	0	0	0	0	0	0	0	0	0	0	0	0	0	0	0	0	0	0	0	0	0	0	0	0	0	0	0	0	0	0	0	0	0	0	0	0	0	0	0
2ac124dc1056cee4a1d7c4d6f3bb7895	0	0	0	0	0	0	0	0	0	0	0	0	0	0	0	0	0	0	0	0	0	0	0	0	0	0	0.0497592	0	0	0	0	0	0	0	0	0	0	0	0	0	0	0	0	0	0	0	0	0	0
a789023da27e8b42794a86de0627be0f	0	0	0	0	0	0	0	0	0	0	0	0	0	0	0	0	0	0	0	0	0	0	0	0	0	0	0	0	0	0	0	0	0	0	0	0	0	0	0	0	0	0	0	0	0	0	0	0	0
134ef5d9c3c88fcd95f741df90d35599	0	0	0	0	0	0	0	0	0	0	0	0	0	0	0	0	0	0	0	0	0	0	0	0	0	0	0	0	0	0	0	0	0	0	0	0	0	0	0	0	0	0	0	0	0	0	0	0	0
6f60f4c34a0a27537d1c4a5aed389a08	0	0	0	0	0	0	0	0	0	0	0	0	0	0	0	0	0	0	0	0	0	0	0	0	0	0	0	0	0	0.0723533	0	0	0	0	0	0	0	0	0	0	0	0	0	0	0	0	0	0	0
a1632f4db1e38875bc80c9f7b6dcb1e4	0	0	0	0	0	0	0	0	0	0	0	0	0	0	0	0	0	0	0	0	0	0	0	0	0	0.0715789	0.186597	0	0.0196673	0	0	0	0	0	0	0	0	0	0	0	0	0	0	0	0	0	0	0	0
f5748364c8bc2f034c8280f7e579e45f	0	0	0	0	0	0	0	0	0	0	0	0	0	0	0	0	0	0	0	0	0	0	0	0	0	0	0	0	0	0	0	0	0	0	0	0	0	0	0	0	0	0	0	0	0	0	0	0	0
6f0e7d31e37b9df15d253f3a1e2b293a	0	0	0	0	0	0	0	0	0	0	0	0	0	0	0	0	0	0	0	0	0	0	0	0	0	0	0	0	0	0.0439288	0	0	0	0	0	0	0	0	0	0	0	0	0	0	0	0	0	0	0
eb6cc475b38ae8497121b2313f7fa7d7	0	0	0	0	0	0	0	0	0	0	0	0.469145	0	0	0	0	0	0	0.117277	0	0	0	0	0	0	0	0	0	0	0	0	0	0	0	0	0	0	0	0	0	0	0	0	0.239491	0	0	0	0	0.994406
2a8d8e7d129d4ba4fbb95bf61acee314	0	0	0	0	0	0	0	0	0	0	0	0	0	0	0	0	0	0	0	0	0	0	0	0	0	0	0.0799701	0	0	0	0	0	0	0	0	0	0	0	0	0	0	0	0	0	0	0	0	0	0
8e1f727e5a2e8bdc954ef9d323f1b5bc	0	0	0	0	0	0	0	0	0	0	0	0	0	0	0	0	0	0	0	0	0	0	0	0	0	0	0	0	0	0	0	0	0	0	0	0	0	0	0	0	0	0	0	0	0	0	0	0	0
9647615a72b54958ea6d8a73965f2b29	0	0	0	0	0	0	0	0	0	0	0	0	0	0	0	0	0	0	0	0	0	0	0	0	0	0	0	0	0	0	0	0	0	0	0	0.0407609	0	0	0	0	0	0	0	0	0	0	0	0	0
73552a29e4b86d88279d5789595a150e	0	0	0	0	0	0	0	0	0	0	0	0	0	0	0	0	0	0	0	0	0	0	0	0	0	0	0	0	0.0786694	0	0	0	0	0	0	0	0	0	0	0	0	0	0	0	0	0	0	0	0
af909da96983433c1bbf5fd41a06a777	0	0	0	0	0	0	0	0	0	0	0	0	0	0	0	0	0	0	0	0	0	0	0	0	0	0	0	0	0	0	0	0.137552	0	0	0	0	0	0	0	0	0	0	0	0	0	0	0	0	0
ca9e6bef19a87166ca6c8279aea4212b	0	0	0	0	0	0	0	0	0	0	0	0	0	0	0	0	0	0	0	0	0	0	0	0	0	0	0	0	0	0	0	0	0	0	0	0	0	0	0	0	0	0	0	0	0	0	0	0	0
65ff8f9ded4ded80b008845f5e9f55f3	0	0	0	0	0	0	0	0	0	0	0	0	0	0	0	0	0	0	0	0	0	0	0	0	0	0	0	0	0	0	0	0	0	0	0	0	0	0	0	0	0	0	0	0	0	0	0	0	0
c625006b6b6b415b6356554b48e75f22	0	0	0	0	0	0	0	0	0	0	0	0	0	0	0	0	0	0	0	0	0	0	0	0	0	0	0	0	0	0	0	0	0	0	0	0	0	0	0	0	0	0	0	0	0	0	0	0	0
782c4b2d6a6a6a65a7b7b712d1b7275c	0	0	0	0	0	0	0	0	0	0	0	0	0	0	0	0	0	0	0	0	0	0	0	0	0	0	0	0	0	0	0	0	0	0	0.112129	0	0	0	0	0	0	0	0	0	0	0	0	0	0
02470aa4046e974c68f917508ef353c6	0	0	0	0	0	0	0	0	0	0	0	0	0	0	0	0	0	0	0	0	0	0	0	0	0	0.0673684	0.163495	0	0	0	0	0	0	0	0	0	0	0	0	0	0	0	0	0	0	0	0	0	0
fabd7ea49207f64e0f9e486ebdb56e12	0	0	0	0	0	0	0	0	0	0	0	0	0	0	0	0	0	0	0	0	0	0	0	0	0	0	0.103073	0	0	0	0	0	0	0	0	0	0	0	0	0	0	0	0	0	0	0	0	0	0
3d276060c6b2f60f54fb56ffedd7d380	0	0	0	0	0	0	0	0	0	0	0	0	0	0	0	0	0	0	0	0	0	0	0	0	0	0	0	0	0	0	0	0	0	0	0	0	0	0	0	0	0	0	0	0	0	0	0	0	0
be08636aed7fb62179affb35c9b70620	0	0	0	0	0	0	0	0	0	0	0	0	0	0	0	0	0	0	0	0	0	0	0	0	0	0.0547368	0.0817473	0	0	0.0258405	0.169866	0	0.754458	0	0	0	0	0	0	0.296995	0	0	0	0	0	0	0	0	0
0752f1c7b7c2b2c69db70b126b5ab572	0	0	0	0	0.409663	0	0	0	0.541018	0	0	0	0	0	0	0	0	0	0	0	0	0	0	0	0	0	0	0	0	0	0	0	0	0	0	0	0	0	0	0	0	0	0	0	0	0	0	0	0
d2e5b49e6c7ec71130cfa9d1d1a68e19	0	0	0	0	0	0	0	0	0	0	0	0	0	0	0	0	0	0	0	0	0	0	0	0	0	0	0	0.0571714	0.351203	0.149875	0	0	0	0	0	0	0	0	0	0	0	0	0	0	0	0	0	0	0
adb19b1991b49f58616900b4b372b4a2	0	0	0	0	0	0	0	0	0	0	0	0	0	0	0	0	0	0	0	0	0	0	0	0	0	0	0	0	0.109575	0	0	0	0	0	0	0	0	0	0	0	0	0	0	0	0	0	0	0	0
d20f4b626df92e1f8bc869159223580b	0	0	0	0	0	0	0	0	0	0	0	0	0	0	0	0	0	0	0	0	0	0	0	0	0	0	0	0	0	0	0	0	0	0	0	0.159647	0	0	0	0	0	0	0	0	0	0	0	0	0
12987210949277864bceda9f2585217a	0	0	0	0	0	0	0	0	0	0	0	0	0	0	0	0	0	0	0	0	0	0	0	0	0	0	0.133284	0	0	0	0	0	0	0	0	0	0	0	0	0	0	0	0	0	0	0	0	0	0
7fb8bb8de3af34c733facb348bba91db	0	0	0	0	0	0	0	0	0	0	0	0	0	0	0	0	0	0	0	0	0	0	0	0	0	0	0	0	0	0	0	0	0	0	0.168193	0	0	0	0	0	0	0	0	0	0	0	0	0	0
713162df14812d2cb2a93c85c71ddaa9	0	0	0	0	0	0	0	0	0	0	0	0	0	0	0	0	0	0	0	0	0	0	0	0	0	0.130526	0.23991	0	0	0	0	0	0	0	0	0	0	0	0	0	0	0	0	0	0	0	0	0	0
b402a8bbba7b7f0fd649a722f604654b	0	0	0	0	0	0	0	0	0	0	0	0	0	0	0	0	0	0	0	0	0	0	0	0	0	0	0	0.0178661	0	0	0	0	0	0	0	0	0	0	0	0	0	0	0	0	0	0	0	0	0
7d102b78d1ece6fe58c82cba3f1def4e	0	0	0	0	0	0	0	0	0	0	0	0	0	0	0	0	0	0	0	0	0	0	0	0	0	0	0	0	0	0	0	0	0	0	0	0	0	0	0	0	0	0	0	0	0	0	0	0	0
620582b0c16e2d57cf2b9d2f5ec427a6	0	0	0	0	0	0	0	0	0	0	0	0	0	0	0	0	0	0	0	0	0	0	0	0	0	0	0	0	0	0	0	0	0	0	0	0	0	0	0	0	0	0	0	0	0	0	0	0	0
a20a34ea4a9c6d2debd6f8756181ce63	0	0	0	0	0	0	0	0	0	0	0	0	0	0.310284	0	0	0	0	0	0	0	0.02574	0	0	0	0	0	0	0	0	0	0	0	0	0	0	0	0	0	0	0	0	0	0	0	0	0	0	0
28730e49bb3d39e748bdfe236ca6a798	0	0	0	0	0	0	0	0	0	0	0	0	0	0	0	0	0	0	0	0	0	0	0	0	0	0	0	0	0	0	0	0	0	0	0	0	0	0	0	0	0	0	0	0	0	0	0	0	0
c570b6f87bd3d44b38b98f946683b4ac	0	0	0	0	0	0	0	0	0	0	0	0	0	0	0	0	0	0	0	0	0.245098	0	0	0	0	0	0	0	0	0	0	0	0	0	0	0	0	0	0	0	0	0	0	0	0	0	0	0	0
1aab2fe29de051e6a11b4d6d90ae41a4	0	0	0	0	0	0	0	0	0	0	0	0	0	0	0	0	0	0	0	0	0	0	0	0	0	0	0	0	0.0196673	0.0439288	0	0	0	0	0	0	0	0	0	0	0	0	0	0	0	0	0	0	0
349c065a3a3880ddca4353c87165e120	0	0	0	0	0	0	0	0	0	0	0	0	0	0	0	0	0	0	0	0	0	0	0	0	0	0.0463158	0.0888557	0	0	0	0	0	0	0	0	0	0	0	0	0	0	0	0	0	0	0	0	0	0
da5178bae30bf6c6bbf4d1f7598af6ea	0	0	0	0	0	0	0	0	0	0	0	0.0360881	0	0	0	0	0	0	0	0	0	0	0	0	0	0	0	0	0	0	0	0	0	0	0	0	0	0	0	0	0	0	0	0	0	0	0	0	0
8635978207cbddd62c216e5a908c4f52	0	0.140828	0	0	0	0	0	0	0	0	0	0	0	0	0	0	0	0	0	0	0	0	0	0	0	0	0	0	0	0	0.755903	0	0	0	1.51374	0	0	0.859315	0	0	0	1.80244	0	0	0	0	0	0	0
19f2db17fdd0447a18d619c97d2efff8	0	0	0	0	0	0	0	0	0	0	0	0	0	0	0	0	0	0	0	0	0	0	0	0	0	0	0.0941871	0	0	0	0	0	0	0	0	0	0	0	0	0	0	0	0	0	0	0	0	0	0
cc8279b783983efb3693ec37e82d4044	0.0623558	0	0	0	0	0	0	0	0	0	0	0	0	0	0	0	0	0	0	0	0	0.195624	0	0	0	0	0	0	0	0	0	0	0	0	0	0	0	0	0	0	0	0	0	0	0	0	0	0	0
ee3024905c41e5b44880004aab7584ec	0	0	0	0	0	0	0	0	0	0	0	0	0	0	0	0	0	0	0	0	0	0	0	0	0	0	0	0	0	0	0	0	0	0	0	0	0	0	0	0	0	0	0	0	0	0	0	0	0
8db9c47a1287a6569f4e75cbb52473df	0	0	0	0	0	0	0	0	0	0	0	0	0	0	0	0	0	0	0	0	0	0	0	0	0	0	0	0	0.0140481	0	0	0	0	0	0	0	0	0	0	0	0	0	0	0	0	0	0	0	0
6c5222b6069416631f2703f54801607c	0	0	0	0	0	0	0	0	0	0	0	0	0	0	0	0	0	0	0	0	0	0	0	0	0	0	0	0	0	0	0	0	0	0	0	0	0	0	0	0	0	0	0	0	0	0	0	0	0
ba14493fd82a051d4037a136f5c1c11e	0	0	0	0	0	0	0	0	0	0	0	0	0	0	0	0	0	0	0	0	0	0	0	0	0	0	0	0.0571714	0.120814	0.0981938	0	0	0	0	0	0	0	0	0	0	0	0	0	0	0	0	0	0	0
e78b8c29f62d2a979596a6f73de4ecbb	0	0	0	0	0	0	0	0	0	0	0	0	0	0	0	0	0	0	0	0	0	0	0	0	0	0	0.0337652	0	0	0	0	0	0	0	0	0	0	0	0	0	0	0	0	0	0	0	0	0	0
780a98ae20344f1af4fe5e791069e594	0	0	0	0	0	0	0	0	0	0	0	0	0	0	0	0	0	0	0	0	0	0	0	0	0	0	0	0	0	0	0	0	0	0	0	0	0	0	0	0	0	0	0	0	0	0	0	0	0
3ca84e1fb0583f07ee95bd64f706adb5	0	0	0	0	0	0	0	0	0	0	0	0	0	0	0	0	0	0	0	0	0	0	0	0	0	0	0	0.0535982	0.202293	0.219644	0	0	0	0	0	0	0	0	0	0	0	0	0	0	0	0	0	0	0
c18e0377999057a6b8e9a7852ef4f277	0	0	0	0	0	0	0	0	0	0	0	0	0	0	0	0	0	0	0	0	0	0	0	0	0	0	0	0	0	0	0	0	0	0	0	0	0	0	0	0	0	0	0	0	0	0	0	0	0
4fd2ab94d4651a1d1808dc7271af3d63	0	0	0	0	0	0	0	0	0	0	0	0	0	0	0	0	0	0	0	0	0	0	0	0	0	0	0	0	0.0899078	0	0	0	0	0	0	0	0	0	0	0	0	0	0	0	0	0	0	0	0
6aa3f2f9b02ca6b33eb80b827f1a9c3a	0	0	0	0	0	0	0	0	0	0	0	0	0	0	0	0	0	0	0	0	0	0	0	0	0	0	0	0	0	0	0	0	0	0	0	0	0	0	0	0	0	0	0	0	0	0	0	0	0
7982ca2f25fdb30971bd0f4c59d24222	9.57162	2.53088	0.0725483	1.19097	11.9224	5.92245	0.0446466	12.4157	8.61764	1.45021	7.79768	0	0	0	0	0	0	0	0	0	0	0	0.0231658	0	0	0	0	0	0	0	0	0	0	0	0	0	0	0	0	0	0	0	0	0	0	0	0	0	0
be36aeb61f3efe9ecdc718b4a9b97833	0	0	0	0	0	0	0	0	0	0	0	0	0	0	0	0	0	0	0	0	0	0	0	0	0	0	0	0	0	0.646012	0	0	0	0	0	0	0	0	0	0	0	0	0	0	0	0	0	0	0
a76c43195f2ca5bb78a8c3fd0aa8961e	0	0	0	0	0	0	0	0	0	0	0	0	0	0	0	0	0	0	0	0	0	0	0	0	0	0	0	0	0	0.0103362	0	0	0	0	0	0	0	0	0	0	0	0	0	0	0	0	0	0	0
3e882287697d84a756514b4deb0d0a71	0	0	0	0	0	0	0	0	0	0	0	0	0	0	0	0	0	0	0	0	0	0	0	0	0	0	0	0	0	0	0	0	0	0	0	0	0	0	0	0	0	0	0	0	0	0	0	0	0
d46463065ff814f2faaeb27bded7e078	0	0	0	0	0	0	0	0	0	0	0.421496	0	0	0	0	0	0	0	0	0	0	0	0	0	0	0	0	0	0	0	0	0	0	0	0	0	0	0	0	0	0	0	0	0	0	0	0	0	0
0587706c9086850178e157404f334e73	0	0	0	0	0	0	0	0	0	0	0	0	0	0	0	0	0	0	0	0	0	0	0	0	0	0	0	0	0.0870982	0.0697692	0	0	0	0	0	0	0	0	0	0	0	0	0	0	0	0	0	0	0
61099f03ebce168fc25bdeb0d0dafd35	0.140301	0	0	0	0.0753057	0	0	0.120463	0.0828089	0	0	0	0	0	0	0	0	0	0	0	0	0	0	0	0	0	0	0	0	0	0	0	0	0	0	0	0	0	0	0	0	0	0	0	0	0	0	0	0
72d45d6490615b9b7d1288323d1583fd	0	0	0	0	0	0	0	0	0	0	0	0	0	0	0	0	0	0	0	0	0	0	0	0	0	0	0	0	0.0449539	0	0	0	0	0	0	0	0	0	0	0	0	0	0	0	0	0	0	0	0
274560857e44e78ade51ca294ec43c5f	0	0	0	0	0	0	0	0	0	0	0	0	0	0	0	0	0	0	0	0	0	0	0	0	0	0	0	0	0	0	0	0	0	0	0	0	0	0	0	0	0	0	0	0	0	0	0	0	0
c402330c91a495bf3d683db4392d1512	0	0	0	0	0	0	0	0	0	0	0	0	0	0	0	0	0	0	0	0	0	0	0	0	0	0	0	0	0.140481	0.0956097	0	0	0	0	0	0	0	0	0	0	0	0	0	0	0	0	0	0	0
4dcac32d85a5054682c7ad5180f35a73	0	0	0	0	0	0	0	0	0	0	0	0	0	0	0	0	0	0	0	0	0	0	0	0	0	0	0	0	0	0	0	0	0	0	0	0	0	0	0	0	0	0	0	0	0	0	0	0	0
a01f8388dd66208ee633875e3ff112ad	0	0	0	0	0	0	0	0	0	0	0	0	0	0	0	0	0	0	0	0	0	0	0	0	0	0	0	0	0	0	0	0	0	0	0	0	0	0	0	0	0	0	0	0	0	0	0	0	0
157ba9d2b318f400b654ab995f7d7d4e	0	0	0	0	0	0	0	0	0	0	0	0	0	0.177305	0	0	0	0	0	0	0	0	0	0	0	0	0	0	0	0	0	0	0	0	0	0	0	0	0	0	0	0	0	0	0	0	0	0	0
7db2264e805ab8d123249e79ea08d5e7	0	0	0	0	0	0	0	0	0	0	0	0	0	0	0	0	0	0	0	0	0	0	0	0	0	0	0	0	0	0.113698	0	0	0	0	0	0	0	0	0	0	0	0	0	0	0	0	0	0	0
db08b892d502f28dfc4f642283c6e836	0	0	0	0	0	0	0	0	0	0	0	0	0	0	0	0	0	0	0	0	0	0	0	0	0	0	0	0	0	0	0	0	0	0	0	0	0	0	0	0	0	0	0	0	0	0	2.29809	0	0
14600dfe334168972dbc81ebb9551785	0	0	0.0492292	0	0	0	0	0	0	0	0	0	0	0	0	0	0	0	0	0	0	0	0	0	0	0	0	0	0	0	0	0	0	0	0	0	0	0	0	0	0	0	0	0	0	0	0	0	0
3ee1e8d27a91d17683e3980e76c67234	0	0	0	0	0	0	0	0	0	0	0	0	0	0	0	0	0	0	0	0	0	0	0	0	0	0	0	0	0	0	0	0	0	0	0	0	0	0	0	0	0	0	0	0	0	0	0	0	0
b7d5eb2d9f62aad9e8a5bd1981c56911	0	0	0	0	0	0	0	0	0	0	0	0	0	0	0	0	0	0	0	0	0	0	0	0	0	0	0	0	0	0	0	0	0	0	0	0	0	0	0	0	0	0	0	0	0	0	0	0	0
9c55fb4011a14aa577e94ccd64276784	0	0	0	0	0	0	0	0	0	0	0	0	0	0	0	0	0	0	0	0	0	0	0	0	0	0	0	0	0	0.0361766	0	0	0	0	0	0	0	0	0	0	0	0	0	0	0	0	0	0	0
3292ddd388cd8e039bc3ada99d64003d	0	0	0	0	0	0	0	0	0	0	0	0	0	0	0	0	0	0	0	0	0	0	0	0	0	0	0	0	0.112385	0.0594331	0	0	0	0	0	0	0	0	0	0	0	0	0	0	0	0	0	0	0
b263d328a6f8584af3c4f2b580065b50	0	0	0	0	0	0	0	0	0	0	0	0	0	0	0	0	0	0	0	0	0	0	0	0	0	0.0547368	0.0710846	0	0	0	0	0	0	0	0	0	0	0	0	0	0	0	0	0	0	0	0	0	0
08dabb917e83de78a3eb43fe3278a169	0	0	0	0	0	0	0	0	0	0	0	0	0	0	0	0	0	0	0	0	0	0	0	0	0	0	0	0	0	0	0	0.366804	0	0	0	0	0	0	0	0	0	0	0	0	0	0	0	0	0
425de3fa772e20f85bc482817841792e	0.0187067	0	0.194326	0	0.0361468	0	0	0.0200771	0.00552059	0	0	0	0	0	0.151181	0	0	0.122114	0	0	0	0	0	0	0	0	0	0	0.081479	0	0	0	0	0	0	0	0	0	0	0	0	0	0	0	0	0	0	0	0
aeaf903db232cfad2bd10e186fa4b5ed	0	0	0	0	0	0	0	0	0	0	0	0	0	0	0	0	0	0	0	0	0	0	0	0	0	0	0	0	0	0.0516809	0	0	0	0	0	0	0	0	0	0	0	0	0	0	0	0	0	0	0
5116f8424621333e6d54ae93b8928016	0.265012	0.112662	0	0	0.301223	0	0	0.204786	0.0552059	0	0	0	0	0	0	0	0	0	0	0	0	0	0	0	0	0	0	0	0	0	0	0	0	0	0	0	0	0	0	0	0	0	0	0	0	0	0	0	0
1cafd33fced010cf1e566d3627e91e6f	0	0	0	0	0	0	0	0	0	0	0	0	0	0	0	0	0	0	0	0	0	0	0	0	0	0	0	0	0	0	0	0	0	0	0	0	0	0	0	0	0	0	0	0.144955	0	0	0.172689	0	0
4984598d1391dee00c899c83e638b3ff	0	0	0	0	0	0	0	0	0	0	0	0.523277	0	0	0	0	0	0	0	0	0	0	0	0	0	0	0	0	0	0	0	0	0	0	0	0	0	0	0	0	0	0	0	0	0	0	0	0	0
9d7d377441324cb2a58f4515fb4255db	0	0	0	0	0	0	0	0	0	0	0	0	0	0	0	0	0	0	0	0	0	0	0	0	0	0	0	0	0	0.0129202	0	0	0	0	0	0	0	0	0	0	0	0	0	0	0	0	0	0	0
fd1676885ab0a86c5aa43286b7ca7cb9	0	0	0	0	0	0	0	0	0	0	0	0	0	0	0	0	0	0	0	0	0	0	0	0	0	0	0	0	0	0	0	0	0	0	0	0	0	0	0	0	0	0	0	0	0	0	0	0	0
3817428c351d311381b676fced320833	0	0	0	0	0	0	0	0	0	0	0	0	0	0	0	0	0	0	0	0	0	0	0	0	0	0	0	0.157221	0.188245	0.149875	0	0	0	0	0	0	0	0	0	0	0	0	0	0	0	0	0	0	0
3dba5128cec76bd98e4dd00260c87ece	0	0	0	0	0	0	0	0	0	0	0	0	0	0	0	0	0	0	0	0	0	0	0	0	0	0	0	0	0	0	0	0	0	0	0	0	0	0	0	0	0	0	0	0	0	0	0	0	0
39e30d44659fb0c0ddca34f05ab4c0d4	0	0	0	0	0	0	0	0	0	0	0	0	0	0	0	0	0	0	0	0	0	0	0	0	0	0	0	0	0	0	0	0	0	0	0	0	0	0	0	0	0	0	0	0	0	0	0	0	0
c41af3ba7aeabdb1886cf01eddb79139	0	0	0	0	0	0	0	0	0	0	0	0	0	0	0	0	0	0	0	0	0	0	0	0	0	0	0	0	0	0	0	0	0	0	0	0	0	0	0	0	0	0	0	0	0	0	0	0	0
64d7864d91fbda4c6a7fb27063da7f12	0	0	0	0	0	0	0	0	0	0	0	0	0	0	0	0	0	0	0	0	0	0	0	0	0	0	0	0	0.303439	0.149875	0	0	0	0	0	0	0	0	0	0	0	0	0	0	0	0	0	0	0
b93c7a6b82fbfe9179e8d52a534a1c4a	0	0	0	0	0	0	0	0	0	0	0	0	0	0	0	0.0164555	0	0	0	0	0	0	0	0	0	0	0	0	0	0	0	0	0	0	0	0	0	0	0	0	0	0	0	0	0	0	0	0	0
789e949c18f742ddc50fd9526cccb600	0	0	0	0	0	0	0	0	0	0	0	0	0	0	0	0	0	0	0	0	0	0	0	0	0	0	0	0	0	0	0	0	0	0	0	0	0	0	0	0	0	0	0	0	0	0	0	0	0
b5a0f3a857ffae05c775179217b29766	0	0	0	0	0	0	0	0	0	0	0	0	0	0	0	0	0	0	0	0	0	0	0	0.0232835	0	0	0	0	0	0	0	0	0	0	0	0	0	0	0	0	0	0	0	0	0	0	0	0	0
d85163af71f0b47a0dd6d06da38302ff	0	0	0	0	0	0	0	0	0	0	0	0	0	0	0	0	0	0	0	0	0	0	0	0	0	0	0	0.0929036	1.17442	0.307501	0	0	0	0	0	0	0	0	0	0	0	0	0	0	0	0	0	0	0
925348ca8c1772cb50ba7dd3ccdc38d7	0	0	0	0	0	0	0	0	0	0	0	0	0	0	0	0	0	0	0	0	0	0	0	0	0	0	0	0	0.022477	0	0	0	0	0	0	0	0	0	0	0	0	0	0	0	0	0	0	0	0
76bf85498021d01cfabc25fb634b3237	0	0	0	0	0	0	0	0	0	0	0	0	0	0	0	0	0	0	0	0	0	0	0	0	0	0	0	0	0	0	0	0	0	0	0	0	0	0	0	0	0	0	0	0	0	0	0	0	0
d07fb2a7fa23f10839ea64b47e4dde84	0	0.024142	0	0	0	0	0	0	0	0	0	0.0721761	0.295858	0	0	0	0	0	0.0159923	0	0	0	0	0	0	1.38526	2.09522	0	0	0	0	0	0	0	0	0	0	0	0	0	0	0	0	0	0	0	0	0	0
aab769b8ddbe80341f11338e3baf3bdc	0	0	0	0	0	0	0	0	0	0	0	0	0	0	0	0	0	0	0	0	0	0	0	0	0	0	0	0	0.0196673	0.0439288	0	0	0	0	0	0	0	0	0	0	0	0	0	0	0	0	0	0	0
3967fe39ea3ba0021660477a1a5ffe1e	0	0	0	0	0	0	0	0	0	0	0	0	0	0	0	0	0	0	0	0	0	0	0	0	0	0	0	0.0107196	0	0.0155043	0	0	0	0	0	0	0	0	0	0	0	0	0	0	0	0	0	0	0
dda996a14866cf04ba63b822da743ff6	0	0	0	0	0	0	0	0	0	0	0	0	0	0	0	0	0	0	0	0	0	0	0	0	0	0	0	0	0	0	0	0	0	0	0	0	0	0	0	0	0	0	0	0	0	0	0	0	0
bf84ba38401b060ed86657ae5a3c0606	0	0	0	0	0	0	0	0	0	0	0	0.162396	0	0.132979	0	0.0123416	0	0	0	0	0	0	0	0	0	0	0	0	0	0	0	0	0	0	0	0	0	0	0	0	0	0	0	0	0	0	0	0	0
024ef856f6382ed34618eca97f753b09	0	0	0	0	0	0	0	0	0	0	0	0	0	0	0	0	0	0	0	0	0	0	0	0	0	0	0	0	0	0	0	0	0	0	0	0	0	0	0	0	0	0	0	0	0	0	0	0	0
3880be97cbd9bba7b9d941ed7f2c241f	0	0	0	0	0	0	0	0	0	0	0	0	0	0	0	0	0	0	0	0	0	0	0	0	0	0	0	0	0	0	0	0	0	0	0	0	0	0	0	0	0	0	0	0	0	0	0	0	0
a47d36da4f90b7eef9891153f6c0c8f1	0	0	0	0	0	0	0	0	0	0	0	0.523277	0	0.886525	0	0	0	0	0	0	0	0.0823681	0	0	0	0	0	0	0	0	0	0	0	0	0	0	0	0	0	0	0	0	0	0	0	0	0	0	0
013c731a1b5a592d1b70f468f73eadb3	0	0	0	0	0	0	0	0	0	0	0	0	0	0	0	0	0	0	0	0	0	0	0	0	0	0	0	0	0	0	0	0	0	0	0	0	0	0	0	0	0	0	0	0	0	0	0	0	0
fdad00e9dc4bbddd0126e9fe81f0b8ae	0	0	0	0	0	0	0	0	0	0	0	0	0	0	0	0	0	0	0	0	0	0	0	0	0	0	0.0995184	0	0	0	0	0	0	0	0	0	0	0	0	0	0	0	0	0	0	0	0	0	0
a542d737ff746c8db9de8200c4851168	0	0	0	0	0	0	0	0	0	0	0	0	0	0	0	0	0	0	0	0	0	0	0	0	0	0	0	0	0	0	0	0	0	0	0.0934405	0	0	0	0	0	0	0	0	0	0	0	0	0	0
f36c5dcf0fb83bd36447304fcf43222c	0	0	0	0	0	0	0	0	0	0	0	0	0	0	0	0	0	0	0	0	0	0	0	0	0	0	0	0	0	0	0	0	0	0	0	0	0	0	0	0	0	0	0	0	0	0	0	0	0
470b3deb8bb17fc8c6c28f3f62f0ca41	0	0	0	0	0	0	0	0	0	0	0	0	0	0	0	0	0	0	0	0	0	0	0	0	0	0	0	0	0	0	0	0	0	0	0	0	0	0	0	0	0	0	0	0	0	0	0	0	0
4732b064ff5c3de7c53e2c084aeb0269	0	0	0	0	0	0	0	0	0	0	0	0	0	0	0	0	0	0	0	0	0	0	0	0	0	0	0	0	0	0	0	0	0	0	0	0	0	0	0	0	0	0	0	0	0	0	0	0	0
9a28c87e7724d31200db1688949e12f7	0.0436491	0	0	0	0.0180734	0	0	0.0642467	0	0	0.684932	0.108264	0	0.288121	0	0.119302	0	0	0.2079	0	0	0.15444	0	0	0	0	0	0	0	0	0.815356	1.87987	0	0	0.672771	0.013587	0	0.859315	0	0.698812	0	0.738007	8.50904	9.60484	0.081666	0	9.82997	0	6.52579
8dba5b7ffccf74459e72c5f1ef999226	0	0	0	0	0	0	0	0	0	0	0	0	0	0	0	0	0	0	0	0	0	0	0	0	0	0	0	0	0.165768	0	0	0	0	0	0	0	0	0	0	0	0	0	0	0	0	0	0	0	0
44d8dec1055d1ce3bfcac3ba3cbbab91	0	0	0	0	0	0	0	0	0	0	0	0	0	0	0	0	0	0	0	0	0	0	0	0	0	0	0	0	0	0	0	0	0	0	0	0	0	0	0	0	0	0	0	0	0	0	0	0	0
37d4ad9357cbb24d5d81d39aad5e4858	0	0	0	0	0	0	0	0	0	0	0	0	0	0	0	0.0287971	0	0	0	0	0	0	0	0	0	0	0	0	0	0	0	0	0	0	0	0	0	0	0	0	0	0	0	0	0	0	0	0	0
3d2c97d3a7a30c9c1aa1a4dc5df076b6	0	0	0	0	0	0	0	0.0200771	0	0	0	0	0	0	0	0	0	0	0	0	0	0	0	0	0	0.0252632	0	0	0	0	0	0	0	0	0	0	0	0	0	0	0	0	0	0	0	0	0	0	0
f4238ec3bd5ec6796af40f1d88aeaa65	0	0	0	0	0	0	0	0	0	0	0	0	0	0	0	0	0	0	0	0	0	0	0	0	0	0	0	0	0	0	0	0	0	0	0	0	0	0	0	0	0	0	0	0	0	0	0	0	0
c7ab535b8a7cef90e6ba5a70dabab351	0	0	0	0	0	0	0	0	0	0	0	0	0	0	0	0	0	0	0	0	0	0	0	0	0	0	0	0	0	0	0	0	0	0	0	0	0	0	0	0	0	0	0	0	0	0	0	0	0
2663e8a91b4e8aac174b6fe293a16cd1	0	1.46461	0	0	0	1.66616	0	0	0	0	0	0	0	0	0	0	0	0	0	0	0	0	0	0	0	0	0	0	0	0	0	0	0	0	0	0	0	0	0	0	0	0	0	0	0	0	0	0	0
be3628e350edbb56428af58477a6f416	0.074827	0	0	0	0.0481957	0	0	0.0883392	0	0	0	0.577409	1.18343	1.4406	0	0.464868	0.0220648	0	0.447785	0	0	0.710425	0.0185327	0	0	0	0	0.0357322	0.106766	0.198972	0.280279	0	0	0	0	0	0	0	0	0.279525	0	0	0	0	0	0	0	0	0
a290ece1fd57b11b7519bffa05f2a75a	0	0	0	0	0	0	0	0	0	0	0	0	0	0	0	0	0	0	0	0	0	0	0	0	0	0	0	0	0	0.0749373	0	0	0	0	0	0	0	0	0	0	0	0	0	0	0	0	0	0	0
c63b6798d40776699447ebf31c9fc82e	0	0	0	0	0	0	0	0	0	0	0	0	0	0	0	0	0	0	0	0	0	0	0	0	0	0	0	0	0	0	0	0	0	0	0	0	0	0	0	0	0	0	0	0	0	0	0	0	0
b8e97a15425b392f446225926aa57e08	0	0	0	0	0	0	0	0	0	0	0	0	0	0	0	0	0	0	0	0	0	0	0	0	0	0	0	0	0	0	0	0	0	0	0	0	0	0	0	0	0	0	0	0	0	0	0	0	0
7f45285342ba49eed6b265db836e6094	0	0	0	0	0	0	0	0	0	0	0	0	0	0	0	0	0.0110324	0	0	0	0	0	0	0	0	0	0.273676	0	0	0	0.229319	0	0	0	0	0	0	0	0	0.104822	0	0	0	0	0	0	0	0	0
e688e029724fdfdd9cd096df2c443740	0	0	0	0	0	0	0	0	0	0	0	0	0	0	0	0	0	0	0	0	0	0	0	0	0	0	0.0444279	0	0.0533828	0	0	0	0	0	0	0	0	0	0	0	0	0	0	0	0	0	0	0	0
543d3161d7d42bd2095b60119966f6c2	0	0	0	0	0	0	0	0	0	0	0	0	0	0	0	0	0	0	0	0	0	0	0	0	0	0	0	0	0	0	0	0	0	0	0	0	0	0	0	0	0	0	0	0	0	0	0	0	0
c2e89cc204ce2159217a95f4d207a2bd	0	0	0	0	0	0	0	0	0	0	0	0	0	0	0	0	0	0	0	0	0	0	0	0	0	0	0	0	0	0	0	0	0	0	0	0	0	0.374573	0	0	0	0	0	0	0	0	0	0	0
9b133a434df41f40193eaf75896ad946	0	0	0	0	0	0	0	0	0	0	0	0	0	0	0	0	0	0	0	0	0	0	0	0	0	0	0	0	0.0309058	0	0	0	0	0	0	0	0	0	0	0	0	0	0	0	0	0	0	0	0
d483f2d08bf3c40a282e8b450065a3c4	0	0	0	0	0	0	0	0	0	0	0	0	0	0	0	0	0	0	0	0	0	0	0	0	0	0	0	0	0	0	0	0	0	0	0.0747524	0	0	0	0	0	0	0	0	0	0	0	0	0	0
04c0819bceea2b7ff20741d5ba1ab74a	0.0187067	0	0	0	0	0	0	0	0	0	0	0	0	0	0	0	0	0	0	0	0	0	0	0	0	0	0	0	0	0	0	0	0	0	0	0	0	0	0	0	0	0	0	0	0	0	0	0	0
1757b72147c077982efba8c5cb3fbeab	0	0	0	0	0	0	0	0	0	0	0	0.288704	0	0	0	0	0	0	0	0	0	0.0875161	0	0	0	0	0	0	0	0	0	0	0	0	0	0	0	0	0	0	0	0	0	0	0	0	0	0	0
88e2543255b1cb2edc1bd7da48979f6c	0	0	0	0	0	0	0	0	0	0	0	0	0	0.110816	0	0	0	0	0	0	0	0	0	0	0	0	0	0	0	0	0	0	0	0	0	0	0	0	0	0	0	0	0	0	0	0	0	0	0
68c374690ab6def2731a533fc502b509	0	0	0	0	0	0	0	0	0	0	0	0	0	0	0	0	0	0	0	0	0	0	0	0	0	0.235789	0.190151	0	0	0	0	0	0	0	0	0	0	0	0	0	0	0	0	0	0	0	0	0	0
38e3a63e89e9015ef46ff05eab0592e6	0	0	0	0	0	0	0	0	0	0	0	0	0	0	0	0	0	0	0	0	0	0	0	0	0	0	0	0.146502	0.390537	0.32559	0	0	0	0	0	0	0	0	0	0	0	0	0	0	0	0	0	0	0
653999a89e22c7322f83eee805e29822	0	0	0	0	0	0	0	0	0	0	0	0	0	0	0	0	0	0	0	0	0	0	0	0	0	0.0126316	0	0	0.0280962	0.0103362	0	0	0	0	0	0	0	0	0	0	0	0	0	0	0	0	0	0	0
b0c35b53bb2ff42ee126634ec21db326	0	0	0	0	0	0	0	0	0	0	0	0	0	0	0	0	0	0	0	0	0	0	0	0	0	0	0	0	0	0.0129202	0	0	0	0	0	0	0	0	0	0	0	0	0	0	0	0	0	0	0
995eae04a4237f6b6d806baa2bb9bf15	0.91663	0.925442	0	0.265755	1.46696	2.03726	0	1.63829	2.28	0	0	0	0	1.75089	0	0.324996	0	0	0	0	0	0.602317	0	0	0	0	0	0	0	0	0	0	0	0	0	0	0	0	0	0	0	0	0	0	0	0	0	0	0
91a43c440535fb62cf54409d85f33fb5	0	0	0	0	0	0	0	0	0	0	0	0	0	0	0	0	0	0	0	0	0	0	0	0	0	0	0	0	0.0140481	0	0	0	0	0	0	0	0	0	0	0	0	0	0	0	0	0	0	0	0
7a43e18df0a9b856f284c7a576edba9f	0	0	0	0	0	0	0	0	0	0	0	0	0	0	0	0	0	0	0	0	0	0	0	0	0	0	0	0	0	0	0	0	0	0	0	0	0	0	0	0	0	0	0	0	0	0	0	0	0
e293e86fbfcb986818ff66291d1169a5	0	0	0	0	0	0	0	0	0	0	0	0	0	0	0	0	0	0	0	0	0	0	0	0	0	0	0	0	0	0	0	0	0	0	0	0	0	0	0	0	0	0.0851547	0	0	0	0	0	0	0
e46093721c1cd621bdf0a08ffbb125b9	0	0	0	0	0	0	0	0	0	0	0	0	0	0	0	0	0	0	0	0	0	0	0	0	0	0	0	0	0	0	0	0	0	0	0	0	0	0	0	0	0	0	0	0	0	0	0	0	0
1e29c219fa537428be84fbc02d0e37f7	0.0872981	0	0	0	0.0180734	0	0	0	0	0	0.684932	0	0	0.110816	0	0	0	0	0	0	0	0.0566281	0	0	0	0	0	0	0	0	0	0	0	0	0	0	0	0	0	0	0	0	0	0	0	0	0	0	0
e6ae57254ac7f6ea2d72ac10e7e94214	0	0	0	0	0	0	0	0	0	0	0	0	0	0	0	0	0	0	0	0	0	0	0	0	0	0.56	1.53898	0	0	0	0	0	0	0	0	0	0	0	0	0	0	0	0	0	0	0	0	0	0
e11542703162b571073fe6fb821ea0e4	0	0	0	0	0	0	0	0	0	0	0	0	0	0	0	0	0	0	0	0	0	0	0	0	0	0	0	0	0	0	0	0	0	0	0.205569	0	0	0	0	0	0	0	0	0	0	0	0	0	0
2095994365530a8d4d7e4a888969d114	0	0	0	0	0	0	0	0	0	0	0	0	0	0	0	0	0	0	0	0	0	0.030888	0	0	0	0	0	0	0	0	0	0	0	0	0	0	0	0	0	0	0	0	0	0	0	0	0	0	0
e2ab1a35254a4735168003f36f81d531	0	0	0	0	0	0	0	0	0	0	0	0	0	0	0	0	0	0	0	0	0	0	0	0	0	0.0252632	0.0924099	0	0	0.0103362	0	0	0	0	0	0.0203804	0	0	0.864074	0	0	0	0	0	0	0	0	0	0
9b0ecf394a400dc47c94e15cfe39af66	0	0	0	0	0	0	0	0	0	0	0	0	0	0	0	0	0	0	0	0	0	0	0	0	0	0	0	0	0.0140481	0	0	0	0	0	0	0	0	0	0	0	0	0	0	0	0	0	0	0	0
6a6a3af9187e7971318d77ae837f67da	0	0	0	0	0	0	0	0	0	0	0	0	0	0	0	0	0	0	0	0	0	0	0	0	0	3.16632	0.175934	4.78454	0.907507	2.09049	0	0	0	0	0	0	0	0	0	0	0	0	0	0	0	0	0	0	0
29a04ff52f33d369612a6115001104cc	0	0	0	0	0	0	0	0	0	0	0	0	0	0	0	0	0	0	0	0	0	0	0	0	0	0	0	0	0	0.0646012	0	0	0	0	0	0	0	0	0	0	0	0	0	0	0	0	0	0	0
1ae438d7b2e4795a12f86fa6cb4b3765	0	0	0	0	0	0	0	0	0	0	0	0	0	0	0	0	0	0	0	0	0	0	0	0	0	0.181053	0.486929	0	0	0	0	0	0	0	0	0	0	0	0	0	0	0	0	0	0	0	0	0	0
02aa6b719e59eddcb841faeb4736ed7e	0	0	0	0	0	0	0	0	0	0	0	0	0	0	0	0	0	0	0	0	0	0	0	0	0	0	0	0	0.486064	0.594331	0	0	0	0	0	0	0	0	0	0	0	0	0	0	0	0	0	0	0
43eb5b4690f79929ee1d8391a6227c67	0	0	0.0259101	0	0	0	0	0	0	0	0	0	0	0	0	0	0	0	0	0	0	0	0	0	0	0	0	0	0	0	0	0	0	0	0	0	0	0	0	0	0	0	0	0	0	0	0	0	0
f6fefeeba02065e3ed1bc2a7813f329c	0	0	0	0	0	0	0	0	0	0	0	0	0	0	0	0	0	0	0	0	0	0	0	0	0	0	0	0	0	0	0	0	0	0	0	0	0	0	0	0	0	0	0	0	0	0	0	0	0
e6aa6b32370674dc62f28bc9152b3a41	0	0	0	0	0	0	0	0	0	0	0	0	0	0	0	0	0	0	0	0	0	0	0	0	0	0	0	0	0	0	0	0	0	0	0	0.0543478	0	0	0	0	0	0	0	0	0	0	0	0	0
58c13edea907837055f22c010f57436f	0	0	0	0	0	0	0	0	0	0	0	0.0721761	0	0	0	0	0	0	0	0	0	0	0	0	0	0	0	0	0	0	0	0	0	0	0	0	0	0	0	0	0	0	0	0	0	0	0	0	0
e3c92b41e431613c5c5f23af4ba8b65f	0	0	0	0	0	0	0	0	0	0	0	0	0	0	0	0	0	0	0	0	0	0	0	0	0	0	0	0	0	0	0	0	0	0	0	0	0	0	0	0	0	0	0	0	0	0	0	0	0
cd9c3f9878737a752b63c8b3bb1da7a4	0.0530024	0	0	0	0.0512079	0	0	0.0602313	0	0	0	0	0	0	0	0	0	0	0	0	0	0	0	0	0	0	0	0	0	0	0	0	0	0	0	0	0	0	0	0	0	0	0	0.220584	0	0	0.225824	0	0
cdec99e48e70f2ce1dd5afd87d3bc85d	0	0	0	0	0	0	0	0	0	0	0	0	0	0	0	0	0	0	0	0	0	0	0	0	0	0	0	0	0	0.0516809	0	0	0	0	0	0	0	0	0	0	0	0	0	0	0	0	0	0	0
5ed85eeac32c9064c33739a7a9246d50	0	0	0	0	0	0	0	0	0	0	0	0	0	0	0	0	0	0	0	0	0	0	0	0	0	0	0	0	0	0.0516809	0	0	0	0	0	0	0	0	0	0	0	0	0	0	0	0	0	0	0
e1a95545bec9ff0aa05792cbedf2fc52	0	0	0	0	0	0	0	0	0	0	0	0	0	0	0	0	0	0	0	0	0	0	0	0	0	0	0	0	0.00561924	0	0	0	0	0	0	0	0	0	0	0	0	0	0	0	0	0	0	0	0
aa267983c9aab6362aef14c901250ed7	0	0	0	0	0	0	0	0	0	0	0	0	0	0	0	0	0	0	0	0	0	0	0	0	0	0	0	0	0.0112385	0	0	0	0	0	0	0	0	0	0	0	0	0	0	0	0	0	0	0	0
1b04ed0120109817e2d5a723428c8fbd	0	0	0	0	0	0	0	0	0	0	0	0	0	0	0	0	0	0	0	0	0	0	0	0	0	0	0	0	0	0	0	0	0	0	0	0	0	0	0	0	0	0	0	0	0	0	0	0	0
ca77b05866a17946304b7d75e2436a6d	0	0	0	0	0	0	0	0	0	0	0	0	0	0	0	0	0	0	0	0	0	0	0	0	0	0	0	0	0	0.0180883	0	0	0	0	0	0.078125	0	0	0	0	0	0	0	0	0	0	0	0	0
995b3d33fa30971d0fc8d893520e4bcc	0	0	0	0	0	0	0	0	0	0	0	0	0	0	0	0	0	0	0	0	0	0	0	0	0	0	0	0	0.207912	0.372103	0	0	0	0	0	0	0	0	0	0	0	0	0	0	0	0	0	0	0
842b49f398c385473264d1e02bec800e	0	0	0	0	0	0	0	0	0	0	0	0	0	0	0	0	0	0	0	0	0	0	0	0	0	0	0	0	0	0	0	0	0	0	0	0	0	0.0330506	0	0	0	0	0	0	0	0	0	0	0
bd1178173115efdf877cccfbb30e0013	0	0	0	0	0	0	0	0	0	0	0	0	0	0	0	0	0	0	0	0	0	0	0	0	0	0	0.00710846	0	0	0	0	0	0	0	0	0	0	0	0	0	0	0	0	0	0	0	0	0	0
dae34edf408086bf4d39e2a553d3f6a0	0	0	0	0	0	0	0	0	0	0	0	0	0	0	0	0	0	0	0	0	0	0	0	0	0	0	0.136838	0	0	0	0	0	0	0	0	0	0	0	0	0	0	0	0	0	0	0	0	0	0
d0b0e4df4a8a9857c80709708922d68b	0	0	0	0	0	0	0	0	0	0	0	0	0	0	0	0	0	0	0	0	0	0	0	0	0	0	0	0	0	0	0	0	0	0	0	0	0	0	0	0	0	0	0	0	0	0	0	0	0
b5f71db8ee4defaef0f62898abd2a97a	0	0	0	0	0	0	0	0	0	0	0	0	0	0	0	0	0	0	0	0	0	0	0	0	0	0	0	0.0285857	0.0561924	0	0	0	0	0	0	0	0	0	0	0	0	0	0	0	0	0	0	0	0
08979c4a389050f358fdcbf72c65e53d	0	0	0	0	0	0	0	0	0	0	0	0	0	0	0	0	0	0	0	0	0	0	0	0	0	0	0.0195483	0	0	0	0	0	0	0	0	0	0	0	0	0	0	0	0	0	0	0	0	0	0
55cf81df8cfa62596707a76d6cc627e9	0	0	0	0	0	0	0	0	0	0	0	0	0	0	0	0	0	0	0	0	0	0	0	0	0	0	0	0	0.0112385	0	0	0	0	0	0	0	0	0	0	0	0	0	0	0	0	0	0	0	0
19e9db165e3928b84904246cfe236ecb	0	0	0	0	0	0	0	0	0	0	0	0	0	0	0	0	0	0	0	0	0	0	0	0	0	0	0	0	0	0	0	0	0	0	0	0	0	0	0	0	0	0	0	0	0	0	0	0	0
1a7ded33920b60e5ccd8b965e2155e68	0	0	0	0	0	0	0	0	0	0	0	0	0	0	0	0	0	0	0	0	0	0	0	0	0	0	0	0	0	0	0	0	0	0	0	0	0	0	0	0	0	0	0	0	0	0	0	0	0
069e192e372ab6ac96249fb0f28c064a	0	0	0	0	0	0	0	0	0	0	0	0	0	0	0	0	0	0	0	0	0	0	0	0	0	0.0547368	0.0835244	0	0	0	0	0	0	0	0	0	0	0	0	0	0	0	0	0	0	0	0	0	0
ac137d46d194d7980306d41e73e13eb3	0	0	0	0	0	0	0	0	0	0	0	0	0	0	0	0	0	0	0	0	0	0	0	0	0	0	0	0	0.0252866	0.0361766	0	0	0	0	0	0	0	0	0	0	0	0	0	0	0	0	0	0	0
35102b2f7d639f41386205a2adbe6f06	0	0	0	0	0	0	0	0	0	0	0	0	0	0.398936	0	0	0	0	0.0586385	0	0	0.0926641	0	0	0	0	0	0	0	0	0	0	0	0	0	0	0	0	0	0	0	0	0	0	0	0	0	0	0
5d6c2b3e5d297712004f40dbb5296567	0	0	0	0	0	0	0	0	0	0	0	0	0	0	0	0	0	0	0	0	0	0	0	0	0	0	0	0	0	0	0	0	0	0	0	0	0	0	0	0	0	0	0	0	0	0	0	0	0
c32c01c91c79c261c4a6daa3f9bac7a8	0	0	0	0	0	0	0	0	0	0	0	0	0	0	0	0	0	0	0	0	0	0	0	0	0	0	0	0	0	0	0	0	0	0	0	0	0	0	0	0	0	0	0	0	0	0	0	0	0
7a067b7cd7d094ca6ed5279ea041fb77	0	0	0	0	0	0	0	0	0	0	0	0	0	0	0	0	0	0	0	0	0	0	0	0	0	0	0	0	0.059002	0	0	0	0	0	0	0	0	0	0	0	0	0	0	0	0	0	0	0	0
390f97deee0c1bdd1cda0df74040db4b	0	0	0	0	0	0	0	0	0	0	0	0	0	0	0	0.0534803	0	0	0.0266539	0	0	0	0	0	0	0	0	0	0	0	0	0	0	0	0	0	0	0	0	0	0	0	0	0	0	0	0	0	0
c912ac56915bc6e1c52dade065ca59fa	0	0	0	0	0	0	0	0	0	0	0	0	0	0	0	0	0	0	0	0	0	0	0	0	0	0	0	0	0	0	0	0	0	0	0	0	0	0	0	0	0	0	0	0.0819311	0	0	0	0	0
b0079311e15eb79911a61df1a76a9c37	0	0	0	0	0	0	0	0	0	0	0	0	0	0	0	0	0	0	0	0	0	0	0	0	0	0	0	0	0	0.0335926	0	0	0	0	0	0	0	0	0	0	0	0	0	0	0	0	0	0	0
ba97587c00575b4e895e7f690504bacc	0	0	0	0	0	0	0	0	0	0	0	0	0	0	0	0	0	0	0	0	0	0	0	0	0	0	0.0337652	0	0	0	0	0	0	0	0	0	0	0	0	0	0	0	0	0	0	0	0	0	0
d9a730e7355589c3daefb444c9ae3bd0	0	0	0	0	0	0	0	0	0	0	0	0	0	0	0	0	0	0	0	0	0	0	0	0	0	0	0	0	0	0.0594331	0	0	0	0	0	0	0	0	0	0	0	0	0	0	0	0	0	0	0
01d574de85fd51805865932ddc3e3ee4	0	0	0	0	0	0	0	0	0	0	0	0	0	0	0	0	0	0	0	0	0	0	0	0	0	0	0	0	0	0	0	0	0	0	0	0	0	0	0	0	0	0	0	0	0	0	0	0	0
f3488b484680b0388d46a844bfaa9e97	0	0	0	0	0	0	0	0	0	0	0	0	0	0	0	0	0	0	0	0	0	0	0	0	0	0	0	0	0.0786694	0.0981938	0	0	0	0	0	0	0	0	0	0	0	0	0	0	0	0	0	0	0
b57f4f1582b78f6d19def34040b15441	0	0	0	0	0	0	0	0	0	0	0	0	0	0	0	0	0	0	0	0	0	0	0	0	0	0	0	0	0.22196	0.0723533	0	0	0	0	0	0	0	0	0	0	0	0	0	0	0	0	0	0	0
204c9b3242d768a1aa2d277c5c2b7ffd	0	0	0	0	0	0	0	0	0	0	0	0	0	0	0	0	0	0	0	0	0	0	0	0	0	0	0	0	0	0	0	0	0	0	0	0	0	0	0	0	0	0	0	0.0378143	0	0	0	0	0
28142961e0e726c818a9ed34df2d3057	0	0	0	0	0	0	0	0	0	0	0	0	0	0	0	0	0	0	0	0	0	0	0	0	0	0	0.0142169	0	0	0	0	0	0	0	0	0	0	0	0	0	0	0	0	0	0	0	0	0	0
e0bea03705ec73a90bf5073e37f31b82	0	0	0	0	0	0	0	0	0	0	0	0.18044	0.369822	0	0	0.032911	0	0	0.047977	0	0	0	0	0	0	0.0757895	0.120844	0	0.0899078	0.0310086	0	0	0.274348	0	0.635395	0.0509511	0	0	0	0	0	0	0	0	0	0	0.0664187	0	0
b744d6e22ca919674d5db5e4450c3e58	0	0	0	0	0	0	0	0	0	0	0	0	0	0	0	0.00822774	0	0	0	0	0	0	0	0	0	0	0	0	0	0	0	0	0	0	0	0	0	0	0	0	0	0	0	0	0	0	0	0	0
fc9def3abac67cffc8999c912668e3d4	0.0311779	0	0	0	0.0271101	0	0	0.0321234	0	0	1.84405	1.31721	1.0355	0.930851	0	0.341451	0.0330972	0	0.2079	0.00869811	0.326797	0.416988	0	0	0.559227	0.517895	0.977413	0	0	0	0.101919	0	1.78326	0	0	0	0	0	0	0	0	0	0	0.0567215	0	0	0.252391	0	0
988fcb2f45b699529d2cd6e3215d6535	0	0	0	0	0	0	0	0	0	0	0	0	0	0	0	0	0	0	0	0	0	0	0	0	0	0	0	0	0	0	0	0	0	0	0	0	0	0	0	0	0	0	0	0	0	0	0	0	0
3f600e7b5ca1ad1dd59f2c66857116ff	0	0	0	0	0	0	0	0	0	0	0	0	0	0	0	0	0	0	0	0	0	0	0	0	0	0	0	0	0	0	0	0	0	0	0	0	0	0	0	0	0	0	0	0	0	0	0	0	0
247aad654cd96e0b4272d2dc5b74fb53	0	0	0	0	0	0	0	0	0	0	0	0	0	0	0	0	0	0	0	0	0	0	0	0	0	0.147368	0.0959642	0	0	0	0	0	0	0	0	0	0	0	0	0	0	0	0	0	0	0	0	0	0
e39957a5d6b6b5434ade90d6e74e7d09	0	0	0	0	0	0	0	0	0	0	0	0	0	0	0	0.0370248	0	0	0	0	0	0.030888	0	0	0	0	0	0	0	0	0	0	0	0	0	0	0	0.154236	0	0	0	0.11354	0	0	0	0	0	0	0
2b8d03fe01df7674fff2273c059debe4	0	0	0	0	0	0	0	0	0	0	0	0	0	0	0	0	0	0	0	0	0	0	0	0	0	0.113684	0.0355423	0	0	0	0	0	0	0	0	0	0	0	0.299103	0	0	0	0	0	0	0	0	0	0
334e3fcd45d7817d220921aecfaf61a3	0	0	0	0	0	0	0	0	0	0	0	0	0	0	0	0	0	0	0	0	0	0	0.896518	0	0	0	0	0	0	0	0	0	0	0	0	0	0	0	0	0	0	0	0	0	0	0	0	0	0
7e54f97b0b878882dbe0db3b6006f009	0	0	0	0	0	0	0	0	0	0	0	0	0	0	0	0	0	0	0	0	0	0	0	0	0	0.753684	1.62784	0	0	0	0	0	0	0	0	0	0	0	0	0	0	0	0	0	0	0	0	0	0
00edef698f8365d849aaacef6d38f30b	0	0	0	0	0	0	0	0	0	0	0	0	0	0	0	0	0	0	0	0	0	0	0	0	0	0	0	0	0	0.00775214	0	0	0	0	0	0	0	0	0	0	0	0	0	0	0	0	0	0	0
c83d29f900c6735d9d5215ab6cf47024	0	0	0	0	0	0	0	0	0	0	0	0	0	0	0	0	0	0	0	0	0	0	0	0	0	0	0	0	0	0	0	0	0	0	0	0	0	0	0	0	0	0	0	0	0	0	0	0	0
75992ba36feb6f7d7659cd8b1f1b68c9	0	0	0	0	0	0	0	0	0	0	0	0	0	0	0	0	0	0	0	0	0	0	0	0	0	0	0	0.246552	1.14071	0.493553	0	0	0	0	0	0	0	0	0	0	0	0	0	0	0	0	0	0	0
fa8b1d92a65f751ed4551063d658aed2	0	0	0	0	0	0	0	0	0	0	0	0	0	0	0	0	0	0	0	0	0	0	0	0	0	0.0294737	0.151055	0	0	0	0	0	0	0	0	0	0	0	0	0	0	0	0	0	0	0	0	0	0
642b9eff8430057b61a6cfc5111fd4cb	0	0	0	0	0	0	0	0	0	0	0	0	0	0.0443262	0	0	0	0	0	0	0	0	0	0	0	0	0	0	0	0	0.186852	0.366804	0.342936	0	0.616707	0	0	0.341523	0	0.0524109	0	0.184502	0	0	0	0	0.053135	0	0
66525561f2b8fbcb8fe6e8e95fac55c3	0	0	0	0	0	0	0	0	0	0	0	0	0	0	0	0	0	0	0	0	0	0.020592	0	0	0	0	0	0	0	0	0	0	0	0	0	0	0	0	0	0	0	0	0	0	0	0	0	0	0
557693489a9d19d4d66997be09135af4	0	0	0	0	0	0	0	0	0	0	0	0	0	0	0	0	0	0	0	0	0	0	0	0	0	0	0	0	0	0	0.441651	0	0	0	0.448514	0	0	0.20932	0	0	0	0.383196	0	0	0	0	0.053135	0	0
77e8467b7c415228d6e6d80dd0e72d81	0	0	0	0	0	0	0	0	0	0	0	0	0	0	0	0	0	0	0	0	0	0	0	0	0	0	0	0	0	0	0	0	0	0	0	0	0	0	0	0	0	0	0	0	0	0	0	0	0
dae644e195fcbfd9c3ffc2bb16cf61c4	0	0	0	0	0	0	0	0	0	0	0	0	0	0	0	0	0	0	0	0	0	0	0	0	0	0	0	0	0	0	0	0	0	0	0	0	0	0	0	0	0	0	0	0	0	0	0.146121	0	0
c368bca0b6110df408461c77cf68fe2b	0	0	0	0	0	0	0	0	0	0	0	0	0	0	0	0	0	0	0	0	0	0	0	0	0	0	0	0	0.00842886	0	0	0	0	0	0	0	0	0	0	0	0	0	0	0	0	0	0	0	0
2669bfac38cdca49ecf6ac2d385e5dce	0	0	0	0	0	0	0	0	0	0	0	0	0	0	0	0	0	0	0	0	0	0	0	0	0	0	0	0	0.238818	0.291997	0	0	0	0	0	0	0	0	0	0	0	0	0	0	0	0	0	0	0
6762cab6a52e1ad85f0b67156666668c	0	0	0	0	0	0	0	0	0	0	0	0	0	0.0443262	0	0	0	0	0	0	0	0	0	0	0	0	0	0	0	0	0	0	0	0	0	0	0	0	0	0	0	0	0	0	0	0	0	0	0
85bbdf45714ce303373a0c52c631286a	0	0	0	0	0	0	0	0	0	0	0	0	0	0	0	0.193352	0.624435	0	0.0426462	0.0521887	0	0.0617761	2.07798	0	0	0	0	0	0	0	0	0	0	0	0	0	0	0	0	0	0	0	0	0.151257	7.18661	0.0603732	0	0	0
7127afcbc342defc7057eed3435bf021	0	0	0	0	0	0	0	0	0	0	0	0	0	0	0	0	0	0	0	0	0	0	0	0	0	0	0	0	0	0	0	0	0	0	0	0	0	0	0	0	0	0	0	0	0	0	0	0	0
70eb656a99994429cc1bffcd9c119aba	0	0	0	0	0	0	0	0	0	0	0	0	0	0	0	0	0	0	0	0	0	0	0	0	0	0	0	0	0	0	0	0	0	0	0	0	0	0	0	0	0	0	0	0	0	0	0	0	0
c13011de1c5c48a328e53f0ff34dca37	0	0	0	0	0	0	0	0	0	0	0	0	0	0	0	0	0	0	0	0	0	0	0	0	0	0	0	0	0	0	0	0	0	0	0	0	0	0	0	0	0	0	0	0	0	0	0	0	0
2237abdbcfa464a02814cf6cb3793b4d	0	0	0	0	0	0	0	0	0	0	0	0	0	0	0	0	0	0	0	0	0	0	0	0	0	0	0	0	0	0	0	0	0	0	0	0	0	0	0	0	0	0	0	0	0	0	0	0	0
93697c3c0d808c85cdc6bdae4d9346c7	0	0	0	0	0	0	0	0	0	0	0	0	0	0	0	0	0	0	0	0	0	0	0	0	0	0	0	0	0	0.0335926	0	0	0	0	0	0	0	0	0	0	0	0	0	0	0	0	0	0	0
8ea86060d6b3f8026154780fac5a155e	0	0	0	0	0	0	0	0	0	0	0	0	0	0	0	0	0	0	0.0319846	0	0	0	0	0	0	0	0	0	0	0	0	0	0	0	0	0	0	0	0	0	0	0	0	0	0	0	0	0	0
19491f458b0276134c1586ae5a5faf20	0	0	0	0	0	0	0	0	0	0	0	0	0	0	0	0	0	0	0	0	0	0	0	0	0	0	0	0	0.022477	0	0	0	0	0	0	0	0	0	0	0	0	0	0	0	0	0	0	0	0
ff347b4326bc07fe1b2dc66863f527fb	0	0	0	0	0	0	0	0	0	0	0	0	0	0	0	0	0	0	0	0	0	0	0	0	0	0	0	0	0.0252866	0	0	0	0	0	0	0	0	0	0	0	0	0	0	0	0	0	0	0	0
4f2fdadf21150d9ccf5c4a70a6bc9950	0	0	0	0	0	0	0	0	0	0	0	0	0	0	0	0	0	0	0	0	0	0	0	0	0	0.08	0.245242	0	0	0	0	0	0	0	0	0	0	0	0	0	0	0	0	0	0	0	0	0	0
f1889f1cd261e8ea6e6d00e895a4257a	0	0	0	0	0	0	0	0	0	0	0	0	0	0	0	0	0	0	0	0	0	0	0	0	0	0	0	0.371614	1.10418	0.620171	0	0	0	0	0	0	0	0	0	0	0	0	0	0	0	0	0	0	0
be8a7dd997a4bc77374fbfcfd34099f8	0	0	0	0	0	0	0	0	0	0	0	0	0	0	0	0	0	0	0	0	0	0	0	0	0	0	0	0	0	0	0.0424665	0	0	0	0.242945	0	0	0	0	0	0	0	0	0	0	0	0	0	0
a0ccc98e58a80c0f29680e16e71d9b0a	0	0.0321893	0	0	0	0	0	0	0	0	0	0.18044	1.2574	0	0	0.032911	0	0	0	0	0	0	0	0	0	0	0	0.0250125	0	0	0	0	0	0	0.224257	0	0	0	0	0	0	0	0	0	0	0	0	0	0
d7fd96163308cef963aa595912b543ff	0	0	0	0	0	0	0	0	0	0	0	0	0	0	0	0	0	0	0	0	0	0	0	0	0	0.101053	0.334097	0.0464518	0.345583	0.103362	0	0	0	0	0	0	0	0	0	0	0	0	0	0	0	0	0	0	0
66e67b4e8e0ce063f6c555ba6019d78d	0	0	0	0	0	0	0	0	0	0	0	0	0	0	0	0	0	0	0	0	0	0	0	0	0	0	0	0	0	0	0	0	0	0	0	0	0	0	0	0	0	0	0	0	0	0	0	0	0
1cc234ad546ad40d90f045da72aa0ddc	0	0	0	0	0	0	0	0	0	0	0	0	0	0	0	0	0	0	0	0	0	0	0	0	0	0	0.0177711	0	0	0	0	0	0	0	0	0	0	0	0	0	0	0	0	0	0	0	0	0	0
ba9570057646f1be76638906f05bf76b	0	0	0	0	0	0	0	0	0	0	0	0	0	0	0	0	0	0	0	0	0	0	0	0	0	0	0	0	0	0.0180883	0	0	0	0	0	0	0	0	0	0	0	0	0	0	0	0	0	0	0
a2f1a10f4b17b9e613c01185ca9748ee	0	0	0	0	0	0	0	0	0	0	0	0	0	0	0	0	0	0	0	0	0	0	0	0	0	0	0	0	0	0	0	0	0	0	0	0	0	0	0	0	0	0	0	0	0	0	0	0	0
4d2ccb96bec6325e798c4465c25953c6	0	0	0	0	0	0	0	0	0	0	0	0	0	0	0	0	0	0	0	0	0	0	0	0	0	0	0.143946	0	0	0	0	0	0	0	0	0	0	0	0	0	0	0	0	0	0	0	0	0	0
6a1cd8f5ae9aac25369cfdae5b9b87d8	0	0	0	0	0	0	0	0	0	0	0	0	0	0	0	0.0123416	0	0	0	0	0	0	0	0	0	0	0	0	0	0	0	0	0	0	0	0	0	0	0	0	0	0	0	0	0	0	0	0	0
dc156d27a0eb4f691d2047bcd8b186d8	0	0	0	0	0	0	0	0	0	0	0	0	0	0	0	0	0	0	0	0	0	0	0	0	0	0	0	0	0	0	0	0	0	0	0	0	0	0	0	0	0	0.340619	0	0	0	0	0	0	0
a5a73b12487826d4459a1dffa7cca80e	0	0	0	0	0	0	0	0	0	0	0	0	0	0	0	0	0	0	0	0	0	0.030888	0	0	0	0	0	0	0	0	0	0	0	0	0	0	0	0	0	0	0	0	0	0	0	0	0	0	0
0c972318814adbb1e6a5a7080d214bc4	0	0	0	0	0	0	0	0	0	0	0	0	0	0	0	0	0	0	0	0	0	0	0	0	0	0.0378947	0.0426507	0	0.059002	0.0387607	0	0	0	0	0.728836	0	0	0	0	0	0	0	0	0	0	0	0	0	0
d63e5c9b0bb4ce189c4b4810101fcdbf	0	0	0	0	0	0	0	0	0	0	0	0	0	0	0	0	0	0	0	0	0	0	0	0	0	0	0	0	0	0	0	0	0	0	0	0	0	0	0	0	0	0	0	0	0	0	0	0	0
fcaad9a9e4229c2c9f6fa8f710b9ca2a	0	0	0	0	0	0	0	0	0	0	0	0	0	0	0	0	0	0	0	0	0	0	0	0	0	0	0.0319881	0	0	0	0	0	0	0	0	0	0	0	0	0	0	0	0	0	0	0	0	0	0
9add6b68d2acb84058e247799ffc6f09	0	0	0	0	0	0	0	0	0	0	0	0	0	0	0	0	0	0	0	0	0	0	0	0	0	0	0	0	0	0.0439288	0	0	0	0	0	0	0	0	0	0	0	0	0	0	0	0	0	0	0
1c59c7e1df42166eeeea4e1ae778cd0e	0	0	0	0	0	0	0	0	0	0	0	0	0	0	0	0	0	0	0	0	0	0	0	0	0	0	0	0	0.0842886	0	0	0	0	0	0	0	0	0	0	0	0	0	0	0	0	0	0	0	0
1da01b8b60ae94da75fe0cf8bfdfa7f5	0	0	0	0	0	0	0	0	0	0	0	0	0	0	0	0	0	0	0	0	0	0	0	0	0	0	0	0	0	0.0413447	0	0	0	0	0	0	0	0	0	0	0	0	0	0	0	0	0	0	0
c0e36319cf999a310411e8d53eb5b67d	0	0	0	0	0	0	0	0	0	0	0	0	0	0	0	0	0	0	0	0	0	0	0	0	0	0	0	0	0	0	0	0	0	0	0	0	0	0	0	0	0	0	0	0	0	0	0	0	0
41d1517ae2acc23091ef7d41d580ae6e	0	0	0	0	0	0	0	0	0	0	0	0	0	0	0	0	0	0	0	0	0	0	0	0	0	0	0	0	0	0	0	0	0	0	0	0	0	0	0	0	0	0	0	0	0	0	0	0	0
42394faf30f8079cc5a02108ad0b3f33	0	0	0	0	0	0	0	0	0	0	0	0	0	0	0	0	0	0	0	0	0	0	0	0	0	0	0.101296	0	0	0	0	0	0	0	0	0	0	0	0	0	0	0	0	0	0	0	0	0	0
447ae6c5226809508d33855730166802	0	0	0	0	0	0	0	0	0	0	0	0	0	0	0	0	0	0	0	0	0	0	0	0	0	0.172632	0.319881	0	0	0	0	0	0	0	0	0	0	0	0	0	0	0	0	0	0	0	0	0	0
a42682d391f2bd2d89d5bf179baf071f	0	0	0	0	0	0	0	0	0	0	0	0	0	0	0	0	0	0	0	0	0	0	0	0	0	0	0	0	0.202293	0.21706	0	0	0	0	0	0	0	0	0	0	0	0	0	0	0	0	0	0	0
309efa2a40d6424c61161e56df6f0708	0	0	0	0	0	0	0	0	0	0	0	0	0	0	0	0	0.302288	0	0.319846	10.5943	0	0.211068	0	0	0	0	0.0746388	0	0	0	0	0	0	0	0	0	2.68909	0	0	0	0	0	0	0.0504191	4.53757	0.345774	0	0	0
075062cdf0457dad7a382b5d4efed400	0	0	0	0	0	0	0	0	0	0	0	0.487189	0	0	0	0.0493665	0	0	0	0	0	0	0	0	0	0	0	0	0	0	0.0764396	0	0	0	0	0	0	0	0	0	0	0	0	0	0	0	0	0	0
77bb5b2c6cc2c847aff9b7f794f753c6	0	0	0	0	0	0	0	0	0	0	0	0	0	0	0	0	0	0	0	0	0	0	0	0	0	0	0	0	0.455158	0.441872	0	0	0	0	0	0	0	0	0	0	0	0	0	0	0	0	0	0	0
6a5d2e18298bf8d7c803d439d9c74141	0	0	0	0	0	0	0	0	0	0	0	0	0	0	0	0	0	0	0	0	0	0	0	0	0	0	0	0	0	0	0	0	0	0	0	0	0	0	0	0	0	0	0	0	0	0	0	0	0
f11f9a2f2c796f9056df31284348ffcb	0	0	0	0	0	0	0	0	0	0	0	0	0	0	0	0	0	0	0	0	0	0	0	0	0	0	0	0	0	0	0	0	0	0	0	0	0	0	0	0	0	0	0	0	0	0	0	0	0
e9da8ed33a94bca5972b0de529be30e2	0	0	0	0	0.322309	0	0	0	0	0	0	0	0	0	0	0	0	0	0	0	0	0	0	0	0	0	0	0	0	0	0	0	0	0	0	0	0	0	0	0	0	0	0	0	0	0	0	0	0
19e2f62df761146ef1d26391a24cc24c	0	0	0	0	0	0	0	0	0	0	0	0	0	0	0	0	0	0	0	0	0	0	0	0	0	0	0	0	0.177006	0.178299	0	0	0	0	0	0	0	0	0	0	0	0	0	0	0	0	0	0	0
eefa2e8bd95a5ec173936c12190fe5a3	0	0	0	0	0	0	0	0	0	0	0	0	0	0	0	0	0	0	0	0	0	0	0	0	0	0	0	0.0607447	0.236008	0.224812	0	0	0	0	0	0	0	0	0	0	0	0	0	0	0	0	0	0	0
4876d2801f96dbb5750de19f7a30f945	0	0	0	0	0	0	0	0	0	0	0	0	0	0	0	0	0	0	0	0	0	0	0	0	0	0	0	0.0464518	0.244437	0	0	0	0	0	0	0	0	0	0	0	0	0	0	0	0	0	0	0	0
78d387dae4b2436683d85f24ae8c6602	0	0	0	0	0	0	0	0	0	0	0	0	0	0	0	0	0	0	0	0	0	0	0	0	0	0.235789	1.30618	0	0	0	0	0	0	0	0	0	0	0	0	0	0	0	0	0	0	0	0	0	0
170eb181e8309fd6db2d0fbab2a58839	0	0	0	0	0	0	0	0	0	0	0	0	0	0	0	0	0	0	0	0	0	0	0	0	0	0	0	0	0.0786694	0.0180883	0	0	0	0	0	0	0	0	0	0	0	0	0	0	0	0	0	0	0
c5b27776f2781ee77299c2ff9ee5dc7e	0	0	0	0	0	0	0	0.0240925	0	0	0	0	0	0	0	0	0	0	0	0	0	0	0	0	0	0	0	0	0	0	0	0	0	0	0	0	0	0	0	0.0349406	0	0	0	0	0	0	0	0	0
16eae04f0710c6903bb20cad7b9bfd9c	0	0	0	0	0	0	0	0	0	0	0	0	0	0	0	0	0	0	0	0	0	0	0	0	0	0	0	0.117916	0.345583	0.235148	0	0	0	0	0	0	0	0	0	0	0	0	0	0	0	0	0	0	0
94fcc4721488bc1ef0ac6e8e88517f98	0	0	0	0	0	0	0	0	0	0	0	0	0	0	0	0	0	0	0	0	0	0	0	0	0	0	0	0	0	0	0	0	0	0	0	0	0	0	0	0	0	0	0	0	0	0	0	0	0
680af4ede87f796e3f8fc1944bf7f82b	0	0	0	0	0	0	0	0	0	0	0	0	0	0	0	0	0	0	0	0	0	0	0	0	0	0	0	0.0535982	0.177006	0.147291	0	0	0	0	0	0	0	0	0	0	0	0	0	0	0	0	0	0	0
25f4de324df58548caa7f5516e59feb4	0	0	0	0	0	0	0	0	0	0	0	0	0	0	0	0	0	0	0	0	0	0	0	0	0	0	0	0	0.0449539	0.0878576	0	0	0	0	0	0	0	0	0	0	0	0	0	0	0	0	0	0	0
76a67fe2fb61d985c909077785c8478a	0	0	0	0	0	0	0	0	0	0	0	0	0	0	0	0	0	0	0	0	0	0	0	0	0	0	0	0	0	0	0	0	0	0	0	0	0	0	0	0	0	0	0	0	0	0	0	0	0
ae9b6ef3459d3acc54a0337755950cbc	0	0	0	0	0	0	0	0	0	0	0	0	0	0	0	0	0	0	0	0	0	0	0	0	0	0	0	0	0	0	0	0	0	0	0	0	0	0	0	0	0	0	0	0	0	0	0	0	0
27a68fd67beb2be31e527c092f77c18d	0	0	0	0	0	0	0	0	0	0	0	0	0	0	0	0	0	0	0	0	0	0	0	0	0	0	0	0	0	0.0258405	0	0	0	0	0	0	0	0	0	0	0	0	0	0	0	0	0	0	0
43e49628b2d14ac510f814d97e7cb545	0	0	0	0	0	0	0	0	0	0	0	0	0	0	0	0	0	0	0	0	0	0	0	0	0	0	0	0	0	0	0	0	0	0	0	0	0	0	0	0	0	0	0	0	0	0	0	0	0
3d5bad6e76d9ff4c1e1b53aabb9e1127	0	0	0	0	0	0	0	0	0	0	0	0	0	0	0	0	0	0	0	0	0	0	0	0	0	0	0	0	0	0.183467	0	0	0	0	0	0	0	0	0	0	0	0	0	0	0	0	0	0	0
b5ec7ff2f9f8867cbed6ef0870da1fe8	0	0	0	0	0	0	0	0	0	0	0	0.108264	0	0	0	0.00822774	0	0	0	0	0	0	0	0	0	0	0	0	0	0	0	0	0	0	0	0	0	0	0	0	0	0	0	0	0	0	0	0	0
9abe210888e79e8056cc13d77fa74510	0	0	0	0	0	0	0	0	0	0	0	0	0	0	0	0	0	0	0	0	0	0	0	0	0	0	0	0	0.0393347	0.0129202	0	0	0	0	0	0	0	0	0	0	0	0	0	0	0	0	0	0	0
c7e1f7174296f6f2af63237d3508e0bd	0.726445	0.229349	0	0.100888	0.906681	1.02999	0	0.706714	0.833609	0	0	4.13208	0	8.9539	0	0.213921	0	0	0.607708	0	0	0.808237	0	0	2.08439	0	0	0	0	0	0	0	0	0	0	0	0	0	0	0	0	0	0	0	0	0	0	0	0
6d40b11929e910640c87a5a8b93ee256	0	0	0	0	0	0	0	0	0	0	0	0	0	0	0	0	0	0	0	0	0	0	0	0	0	0	0	0	0	0	0	0	0	0	0.224257	0	0	0	0	0	0	0	0	0	0	0	0	0	0
68ddac4f84a6979ba79c8dbd60ec0ec0	0	0	0	0	0	0	0	0	0	0	0	0	0	0	0	0	0	0	0	0	0	0	0	0	0	0	0	0	0	0	0	0	0	0	0	0	0	0	0	0	0	0	0	0	0	0	0	0	0
c0d53e759f2df584089e3018ad083d6b	0	0	0	0	0	0	0	0	0	0	0	0	0	0	0	0	0	0	0	0	0	0	0	0	0	0	0	0	0	0	0	0	0	0	0	0	0	0	0	0	0	0	0	0	0	0	0	0	0
cb9c1a5dccc6761bb5e001b9d83110f7	0	0	0	0	0	0	0	0	0	0	0	0	0	0	0	0	0	0	0	0	0	0	0	0	0	0	0	0	0	0	0	0	0	0	0	0	0	0	0	0	0	0	0	0	0	0	0	0	0
e96d30b54d84de9cc99bbd5bd0c77af6	0	0	0	0	0	0	0	0	0	0	0	0	0	0	0	0	0	0	0	0	0	0	0	0	0	0	0	0	0.022477	0	0	0	0	0	0	0	0	0	0	0	0	0	0	0	0	0	0	0	0
94e6f52bc69c56b3581f5685ac84197f	0	0	0	0	0	0	0	0	0	0	0	0	0	0	0	0	0	0	0	0	0	0	0	0	0	0	0	0	0	0	0	0	0	0	0	0	0	0	0	0	0	0	0	0	0	0	0	0	0
857f8e08b7e4492dd3be88c527b395fe	0	0	0	0	0	0	0	0	0	0	0	0	0	0	0	0	0	0	0	0	0	0	0	0	0	0	0	0	0	0	0	0	0	0	0	0	0	0	0	0	0	0	0	0	0	0	0	0	0
39317421c94ccf13a8dd9103e127f1dd	0	0	0	0	0	0	0	0	0	0	0	0	0	0	0	0	0	0	0	0	0	0	0	0	0	0	0	0	0.182625	0.162795	0	0	0	0	0	0	0	0	0	0	0	0	0	0	0	0	0	0	0
e4fe80ea26dc750147c205183445e3fe	0	0	0	0	0	0	0	0	0	0	0	0	0	0	0	0	0	0	0	0	0	0	0	0	0	0	0	0	0.0393347	0.0387607	0	0	0	0	0	0	0	0	0	0	0	0	0	0	0	0	0	0	0
b4a54ec9f0914cb9a3152327e7ddf666	0	0	0	0	0	0	0	0	0	0	0	0	0	0	0	0	0	0	0	0	0	0	0	0	0	0	0	0	0.0983367	0	0	0	0	0	0	0	0	0	0	0	0	0	0	0	0	0	0	0	0
56c689235121881cbb97ca9464acee6c	0	0	0	0	0	0	0	0	0	0	0	0	0	0	0	0	0	0	0	0	0	0	0	0	0	0	0.145723	0.171514	0.699595	0.12145	0	0	0	0	0	0	0	0	0	0	0	0	0	0	0	0	0	0	0
755735c53c2110168c5a56a2b90e92d7	0	0	0	0	0	0	0	0	0	0	0	0	0	0	0	0	0	0	0	0	0	0	0	0	0	0	0	0	0.0252866	0.0490969	0	0	0	0	0	0	0	0	0	0	0	0	0	0	0	0	0	0	0
18884703fc73087c7a07a275b48997a0	0	0	0	0	0	0	0	0	0	0	0	0	0	0	0	0	0	0	0.0266539	0	0	0	0	0	0	0	0	0	0	0	0	0	0	0	0	0	0	0	0	0	0	0	0	0	0	0	0	0	0
5d12e21dea2071833b1ba55b4ccd28aa	0	0	0	0	0	0	0	0	0	0	0	0	0	0	0	0	0	0	0	0	0	0	0	0	0	0	0	0	0.800742	0.537482	0	0	0	0	0	0	0	0	0	0	0	0	0	0	0	0	0	0	0
9d59032252f985f5a2f2d1a05a5f0ace	0	0	0	0	0	0	0	0	0	0	0	0	0	0	0	0	0	0	0	0	0	0	0	0	0	0	0	0	0	0	0	0	0	0	0	0	0	0	0	0	0	0	0	0	0	0	0	0	0
00be5c16864fd7507c54750afedd7010	0	0	0	0	0	0	0	0	0	0	0	0	0	0	0	0	0	0	0	0	0	0	0	0	0	0	0	0	0	0	0	0	0	0	0	0	0	0	0	0	0	0	0	0	0	0	0	0	0
a7383193784adde3f19ec3de000aec50	0	0	0	0	0	0	0	0	0	0	0	0	0	0	0	0	0	0	0	0	0	0	0	0	0	0	0	0	0	0	0	0	0	0	0	0	0	0	0	0	0	0	0	0	0	0	0	0	0
b4ef62ac3e36b25a9a2b55fc41878ced	0	0	0	0	0	0	0	0	0	0	0	0	0	0	0	0	0	0	0	0	0	0	0	0	0	0	0	0	0.0309058	0.0413447	0	0	0	0	0	0	0	0	0	0	0	0	0	0	0	0	0	0	0
bff46b1e182bd458a124082a64f7f542	0	0	0	0	0	0	0	0	0	0	0	0	0	0	0	0	0	0	0	0	0	0	0	0	0	0	0.103073	0	0	0	0	0	0	0	0	0	0	0	0	0	0	0	0	0	0	0	0	0	0
51ad8f67dee9b8d40526ce0c3afb2e45	0	0	0	0	0	0	0	0	0	0	0	0	0	0	0	0	0	0	0	0	0	0	0	0	0	0.218947	0.467381	0	0	0	0	0	0	0	0	0	0	0	0	0	0	0	0	0	0	0	0	0	0
fe48c725232fcd20a0101ff9d213957f	0	0	0	0	0	0	0	0	0	0	0	0	0	0	0	0	0	0	0	0	0	0	0	0	0	0	0.389188	0	0	0	0	0	0	0	0	0	0	0	0	0	0	0	0	0	0	0	0	0	0
ee5a3c32268a080a128e0524497a10c8	0	0	0	0	0	0	0	0	0	0	0	0	0	0	0	0	0	0	0	0	0	0	0	0	0	0	0	0	0	0	0	0	0	0	0	0	0	0	0	0	0	0	0	0	0	0	0	0	0
b940d38496d85db5f059b34a4ad6c5fc	0	0	0	0	0	0	0	0	0	0	0	0	0	0	0	0	0	0	0	0	0	0	0	0	0	0.682105	1.48389	0	0	0	0	0	0	0	0	0	0	0	0	0	0	0	0	0	0	0	0	0	0
b9f79e32f0690cc5fe59eecdf0510bf4	0	0	0	0	0	0	0	0	0	0	0	0	0	0	0	0	0	0	0	0	0	0	0	0	0	0	0	0	0	0	0	0	0	0	0	0	0	0	0	0	0	0	0	0	0	0	0	0	0
e419b9815d25623c4eabac7f289cd001	0	0	0	0	0	0	0	0	0	0	0	0	0	0	0	0	0	0	0	0	0	0	0	0	0	0	0	0	0	0	0	0	0	0	0	0	0	0	0	0	0	0	0	0	0	0	0	0	0
c28745f964c9ff4150ff6699b0b5c288	0	0	0	0	0	0	0	0	0	0	0	0	0	0	0	0	0	0	0	0	0	0	0	0	0	0	0	0	0	0	0	0	0	0	0	0	0	0	0	0	0	0	0	0.207979	0	0	0.225824	0	0
6745cb046faa9a253d2962809e5f8164	0.642265	0	0	0	1.08741	0.893669	0	1.12432	1.02131	0	0	0	0	0	0	0	0	0	0	0	0	0	0	0	0	0	0	0	0	0	0	0	0	0	0	0	0	0	0	0	0	0	0	0	0	0	0	0	0
626f84d34f91d7c609b4504aab5a482e	0	0	0	0	0	0.0151469	0	0	0	0	0	0	0	0	0	0	0	0	0	0	0	0	0	0	0	0	0.0995184	0	0	0	0	0	0	0	0	0	0	0	0	0	0	0	0	0	0	0	0	0	0
49a4036c3659f442f3c3bf65ea4bb1a7	0	0	0	0	0	0	0	0	0	0	0	0	0	0	0	0	0	0	0	0	0	0	0	0	0	0	0.0799701	0	0	0	0	0	0	0	0	0	0	0	0	0	0	0	0	0	0	0	0	0	0
7e849f7f79393e1dc91d6d439207141a	0	0	0	0	0	0	0	0	0	0	0	0	0	0	0	0	0	0	0	0	0	0	0	0	0	0	0	0.0678911	0.227579	0.116282	0	0	0	0	0	0	0	0	0	0	0	0	0	0	0	0	0	0	0
11914863d56b6b4e0cfc44051d6988a7	0	0	0	0	0	0	0	0	0	0	0	0	0	0	0	0	0	0	0	0	0	0	0	0	0	0	0	0	0	0	0	0	0	0	0	0	0	0	0	0	0	0	0	0	0	0	0	0	0
e2a78f69e21ae842b19ad7cb62a5baf3	0	0	0	0	0	0	0	0	0	0	0	0	0	0	0	0	0	0	0	0	0	0	0	0	0	0	0	0	0.0674309	0	0	0	0	0	0	0	0	0	0	0	0	0	0	0	0	0	0	0	0
54cc8d0b00411eea22b10d99e3b07844	0	0	0	0	0	0	0	0	0	0	0	0	0	0	0	0	0	0	0	0	0	0.015444	0	0	0	0	0	0	0	0	0	0	0	0	0	0	0	0	0	0	0	0	0	0	0	0	0	0	0
392505b721d5fbe513d238fb5844082b	4.15913	0.993844	0	0.529048	5.43707	2.40836	0	4.77835	3.0032	0	0	0	0	0	0	0	0	0	0	0	0	0	0	0	0	0	0	0	0	0	0.212332	0	0	0	0	0	0	0	0	0.314465	0	0.354811	0	0	0	0	0	0	0
1ed295b6a89eb5a3f33963382f8815bc	0	0	0	0	0	0	0	0	0	0	0	0	0	0	0	0	0	0	0	0	0	0	0	0	0	0	0	0	0	0	0	0	0	0	0	0	0	0	0	0	0	0	0	0	0	0	0	0	0
1ac3f0354ffa9af4ef482466b11420f0	0	0	0	0	0	0	0	0	0	0	0	0	0	0	0	0	0	0	0	0	0	0	0	0	0	0	0	0	0.0786694	0.054265	0	0	0	0	0	0	0	0	0	0	0	0	0	0	0	0	0	0	0
3321ef4755a39b4b9f95392c89856ed2	0	0	0	0	0	0	0	0	0	0	0	0	0	0	0	0	0	0	0	0	0	0	0	0	0	0	0	0	0.123623	0.0930257	0	0	0	0	0	0	0	0	0	0	0	0	0	0	0	0	0	0	0
75531b8eaf6b9ee6bf14b3e4bfbc5852	0	0	0	0	0	0	0	0	0	0	0	0	0	0	0	0	0	0	0	0	0	0	0	0	0	0	0	0	0	0	0	0	0	0	0	0	0	0	0	0	0	0.553506	0	0	0	0	0	0	0
0b520e7de7bce8607a19a48c4a548af1	0	0	0	0	0	0	0	0	0	0	0	0	0	0	0	0	0	0	0	0	0	0	0	0	0	0	0.062199	0	0	0	0	0	0	0	0	0	0	0	0	0	0	0	0	0	0	0	0	0	0
e75d05579146674ebf9e7f160f8ea8d5	0	0	0	0	0	0	0	0	0	0	0	0	0	0.199468	0	0	0	0	0	0	0	0	0	0	0	0	0	0	0	0	0	0	0	0	0	0	0	0	0	0	0	0	0	0	0	0	0	0	0
55550c8dd84e0fe5579b5ee707bdb319	0	0	0	0	0	0	0.00837124	0	0	0	0	0	0	0	0	0	0	0	0	0	0	0	0	0	0	0	0	0	0	0	0	0	0	0	0	0	0	0	0	0	0	0	0	0	0	0	0	0	0
886b4c2c0f2f7d4534a0a17c4080984e	0.11224	0.0563312	0	0.0418317	0	0	0	0.0441696	0	0	0	0	0	0	0	0	0	0	0	0	0	0	0	0	0	0	0	0	0	0	0	0	0	0	0	0	0	0	0	0	0	0	0	0	0	0	0	0	0
58810cff1cf34ff3f66608f550329637	0	0	0	0	0	0	0	0	0	0	0	0	0	0	0	0	0	0	0	0	0	0	0	0.0155223	0	0	0	0	0	0	0	0	0	0	0	0	0	0	0	0	0	0	0	0	0	0	0	0	0
65de1eaa5c80fac9e5a2c5b52441ee29	0	0	0	0	0	0	0	0	0	0	0	0.0721761	0	0	0	0	0	0	0	0	0	0	0	0	0	0	0	0	0	0	0	0	0	0	0	0	0	0	0	0	0	0	0	0	0	0	0	0	0
e39f5e34f722f8a7529e3522a565feac	0	0	0	0	0	0	0	0	0	0	0	0	0	0	0	0	0	0	0	0	0	0.010296	0	0	0	0	0	0	0	0	0	0	0	0	0	0	0	0	0	0	0	0	0	0	0	0	0	0	0
db5b3ab7b07b5c2c1bac13b97973a8b3	0	0	0	0	0	0	0	0	0	0	0	0	0	0	0	0	0	0	0	0	0	0	0	0	0	0	0	0	0	0	0	0	0	0	0	0	0	0	0	0	0	0	1.28012	0	0	0	0.0797024	0	0
e0ed684612c1da3f49bfa65e1033ebf2	0	0	0	0	0	0	0	0	0	0	0	0	0	0	0	0	0	0	0	0	0	0	0	0	0	0	0	0	0	0	0	0	0	0	0	0	0	0	0	0	0	0	0	0	0	0	0	0	0
a2d5948590fde83cf11cb2623617d027	0	0	0	0	0	0	0	0	0	0	0	0	0	0	0	0	0	0	0	0	0	0	0	0	0	0	0.0231025	0	0	0	0	0	0	0	0	0	0	0	0	0	0	0	0	0	0	0	0	0	0
3a5e31008345fe14ff0110e558dd28fe	0	0	0	0	0	0	0	0	0	0	0	0	0	0	0	0	0	0	0	0	0	0	0	0	0	0	0.0639761	0	0	0	0	0	0	0	0	0	0	0	0	0	0	0	0	0	0	0	0	0	0
d444c71212ba71f686a583ca07fd3756	0	0	0	0	0	0	0	0	0	0	0	0	1.70118	0	0	0	0	0	0	0	0	0	0	0	0	0	0	0	0	0	0	0	0	0	0	0	0	0	0	0	0	0	0	0	0	0	0	0	0
2face3dabddca2f47f5a9d3591fbe476	0	0	0	0	0	0	0	0	0	0	0	0	0	0	0	0	0	0	0	0	0	0	0	0	0	0	0	0	0	0	0	0	0	0	0	0	0	0	0	0	0	0	0	0	0	0	0	0	0
ff76f196330f446dc447ab150a8a5128	0.0249423	0	0	0	0.0572324	0	0	0.0361388	0	0	0.790306	1.17286	0	2.79255	0	0.123416	0	0	0.154592	0	0	0.164736	0	0	0	0	0	0	0	0	0.220826	0	0	0	0.467202	0	0	0.198303	0	0	0	0	0	0	0	0	0	0	0
466fa6025243fbe379ad7f8562424dca	0	0	0	0	0	0	0	0	0	0	0	0	0	0	0	0	0	0	0	0	0	0	0	0	0	0	0	0.10005	0.286581	0.304917	0	0	0	0	0	0	0	0	0	0	0	0	0	0	0	0	0	0	0
633877dac8abd9aee14fab23b926d9ec	0	0	0	0	0	0	0	0	0	0	0	0	0	0	0	0	0	0	0	0	0	0	0	0	0	0	0	0	0	0	0	0	0	0	0	0	0	0	0	0	0	0	0	0	0	0	0	0	0
21802552c8ad4298f28c931b68db7646	0	0	0	0	0	0	0	0	0	0	0	0	0	0	0	0	0	0	0	0	0	0	0	0	0	0	0	0	0.0280962	0	0	0	0	0	0	0	0	0	0	0	0	0	0	0	0	0	0	0	0
ce8f8a12b8c4bbd70e8a963c7654ccb2	0.0280601	0.112662	0.0362741	0	0	0	0	0	0	0	0	0	0	0	0	0	0	0	0	0	0.490196	0	0	0	0	0	0.00888557	0	0	0	0	0	0	0	0	0	0	0	0.132935	0	0	0	0	0	0	0	0	0	0
e4cc5b86a7fcadddcfd0b7d63b18128d	0	0	0	0	0	0	0	0	0	0	0	0	0	0	0	0	0	0	0	0	0	0	0	0	0	0	0	0	0.0730501	0.10853	0	0	0	0	0	0	0	0	0	0	0	0	0	0	0	0	0	0	0
5745c76abc139a3543ad6a158156d70b	0	0	0	0	0	0	0	0	0	0	0	0	0	0	0	0	0	0	0	0	0	0	0	0	0	0	0	0	0	0	0	0	0	0	0	0	0	0	0	0	0	0	0	0	0	0	0	0	0
ddee5d1eefb2e2436f59f638b2e8be78	0	0	0	0	0	0	0	0	0	0	0	0	0	0.0886525	0	0	0	0	0	0	0	0	0	0	0	0	0	0	0	0	0	0	0	0	0	0	0	0	0	0	0	0	0	0	0	0	0	0	0
a3f8d43aff7e66eb0ef9e91c4dd6dd62	0	0	0	0	0	0	0	0	0	0	2.79241	2.2555	0	0.975177	0	0.189238	0	0	0.447785	0	0	0.782497	0	0	1.11845	0	0	0	0	0	0	0	0	0	0	0	0.167845	0.0881348	0	0	0	1.19217	0	0	0	0	0.265675	0	0
0a0676612e28eb2a02e887fc0294c117	0	0	0	0	0	0	0	0	0	0	0	0	0	0	0	0	0	0	0	0	0	0	0	0	0	0	0	0	0.0365251	0	0	0	0	0	0	0	0	0	0	0	0	0	0	0	0	0	0	0	0
0016102eb7a888cf4363dac90a849c68	0	0	0	0	0	0	0	0	0	0	0	0	0	0	0	0	0	0	0	0	0	0	0	0	0	0	0	0	0	0	0	0	0	0	0	0	0	0	0	0	0	0	0	0	0	0	0	0	0
a82ee42bdf42409522c49dea8ff575cc	0	0	0	0	0	0	0	0	0	0	0	0	0	0	0	0	0	0	0	0	0	0	0	0	0	0.8	1.97437	0	0	0	0	0	0	0	0	0	0	0	0	0	0	0	0	0	0	0	0	0	0
84abdef2d7244baa1684bcc5f0134cc2	0	0	0	0	0	0	0	0	0	0	0	0	0	0	0	0	0	0	0	0	0	0	0	0	0	0.117895	0.318103	0	0	0	0	0	0	0	0	0	0	0	0	0	0	0	0	0	0	0	0	0	0
[truncated: 27 more columns]
